# Supplementary material for: Robust analysis of prokaryotic pangenome gene gain and loss rates with Panstripe
Source: Genome Res. 2023 Jan;33(1):129–40. doi: 10.1101/gr.277340.122 (PMC9977150; doi:10.1101/gr.277340.122)
Supplement: Supplemental Material [file supp_gr.277340.122_Supplemental_Code_0.1.0.tar.gz.zip]

Archive with 189 entries (181 files):
- panstripe-manuscript-0.1.0/
- panstripe-manuscript-0.1.0/data/
- panstripe-manuscript-0.1.0/data/ecoli/
- panstripe-manuscript-0.1.0/data/ecoli/cladeA_ska_p92_BEAST_skyline_strict_combined_v3_annotated.nwk
- panstripe-manuscript-0.1.0/data/ecoli/cladeB_ska_p92_BEAST_skyline_relaxed_combined_v3_annotated.nwk
- panstripe-manuscript-0.1.0/data/ecoli/cladeC1_ska_p92_BEAST_skyline_strict_annotated_combined.nwk
- panstripe-manuscript-0.1.0/data/ecoli/cladeC2_ska_p95_BEAST_skyline_strict_annotated_combined.nwk
- panstripe-manuscript-0.1.0/data/ecoli/gene_presence_absence.Rtab.gz
- panstripe-manuscript-0.1.0/data/efaecalis/
- panstripe-manuscript-0.1.0/data/efaecalis/gene_presence_absence.Rtab.gz
- panstripe-manuscript-0.1.0/data/efaecalis/pp18_BEAST_strict_constant_mcc.tre
- panstripe-manuscript-0.1.0/data/efaecalis/pp2_BEAST_strict_constant_mcc.tre
- panstripe-manuscript-0.1.0/data/efaecalis/pp6_BEAST_strict_constant_mcc.tre
- panstripe-manuscript-0.1.0/data/mtb/
- panstripe-manuscript-0.1.0/data/mtb/Mtb_alignment.fasta.treefile
- panstripe-manuscript-0.1.0/data/mtb/Mtb_panaroo_gene_presence_absence.csv.gz
- panstripe-manuscript-0.1.0/data/mtb/Mtb_roary_gene_presence_absence.csv.gz
- panstripe-manuscript-0.1.0/data/spneumoniae/
- panstripe-manuscript-0.1.0/data/spneumoniae/103_strict_gene_presence_absence.Rtab.gz
- panstripe-manuscript-0.1.0/data/spneumoniae/10_strict_gene_presence_absence.Rtab.gz
- panstripe-manuscript-0.1.0/data/spneumoniae/117_strict_gene_presence_absence.Rtab.gz
- panstripe-manuscript-0.1.0/data/spneumoniae/11_strict_gene_presence_absence.Rtab.gz
- panstripe-manuscript-0.1.0/data/spneumoniae/12_strict_gene_presence_absence.Rtab.gz
- panstripe-manuscript-0.1.0/data/spneumoniae/13_strict_gene_presence_absence.Rtab.gz
- panstripe-manuscript-0.1.0/data/spneumoniae/14_strict_gene_presence_absence.Rtab.gz
- panstripe-manuscript-0.1.0/data/spneumoniae/15_strict_gene_presence_absence.Rtab.gz
- panstripe-manuscript-0.1.0/data/spneumoniae/16_strict_gene_presence_absence.Rtab.gz
- panstripe-manuscript-0.1.0/data/spneumoniae/17_strict_gene_presence_absence.Rtab.gz
- panstripe-manuscript-0.1.0/data/spneumoniae/19_strict_gene_presence_absence.Rtab.gz
- panstripe-manuscript-0.1.0/data/spneumoniae/1_strict_gene_presence_absence.Rtab.gz
- panstripe-manuscript-0.1.0/data/spneumoniae/21_strict_gene_presence_absence.Rtab.gz
- panstripe-manuscript-0.1.0/data/spneumoniae/24_strict_gene_presence_absence.Rtab.gz
- panstripe-manuscript-0.1.0/data/spneumoniae/25_strict_gene_presence_absence.Rtab.gz
- panstripe-manuscript-0.1.0/data/spneumoniae/26_strict_gene_presence_absence.Rtab.gz
- panstripe-manuscript-0.1.0/data/spneumoniae/27_strict_gene_presence_absence.Rtab.gz
- panstripe-manuscript-0.1.0/data/spneumoniae/2_strict_gene_presence_absence.Rtab.gz
- panstripe-manuscript-0.1.0/data/spneumoniae/31_strict_gene_presence_absence.Rtab.gz
- panstripe-manuscript-0.1.0/data/spneumoniae/32_strict_gene_presence_absence.Rtab.gz
- panstripe-manuscript-0.1.0/data/spneumoniae/34_strict_gene_presence_absence.Rtab.gz
- panstripe-manuscript-0.1.0/data/spneumoniae/38_strict_gene_presence_absence.Rtab.gz
- panstripe-manuscript-0.1.0/data/spneumoniae/39_strict_gene_presence_absence.Rtab.gz
- panstripe-manuscript-0.1.0/data/spneumoniae/3_strict_gene_presence_absence.Rtab.gz
- panstripe-manuscript-0.1.0/data/spneumoniae/40_strict_gene_presence_absence.Rtab.gz
- panstripe-manuscript-0.1.0/data/spneumoniae/41_strict_gene_presence_absence.Rtab.gz
- panstripe-manuscript-0.1.0/data/spneumoniae/43_strict_gene_presence_absence.Rtab.gz
- panstripe-manuscript-0.1.0/data/spneumoniae/47_strict_gene_presence_absence.Rtab.gz
- panstripe-manuscript-0.1.0/data/spneumoniae/48_strict_gene_presence_absence.Rtab.gz
- panstripe-manuscript-0.1.0/data/spneumoniae/4_strict_gene_presence_absence.Rtab.gz
- panstripe-manuscript-0.1.0/data/spneumoniae/50_strict_gene_presence_absence.Rtab.gz
- panstripe-manuscript-0.1.0/data/spneumoniae/51_strict_gene_presence_absence.Rtab.gz
- panstripe-manuscript-0.1.0/data/spneumoniae/52_strict_gene_presence_absence.Rtab.gz
- panstripe-manuscript-0.1.0/data/spneumoniae/53_strict_gene_presence_absence.Rtab.gz
- panstripe-manuscript-0.1.0/data/spneumoniae/54_strict_gene_presence_absence.Rtab.gz
- panstripe-manuscript-0.1.0/data/spneumoniae/55_strict_gene_presence_absence.Rtab.gz
- panstripe-manuscript-0.1.0/data/spneumoniae/56_strict_gene_presence_absence.Rtab.gz
- panstripe-manuscript-0.1.0/data/spneumoniae/58_strict_gene_presence_absence.Rtab.gz
- panstripe-manuscript-0.1.0/data/spneumoniae/61_strict_gene_presence_absence.Rtab.gz
- panstripe-manuscript-0.1.0/data/spneumoniae/65_strict_gene_presence_absence.Rtab.gz
- panstripe-manuscript-0.1.0/data/spneumoniae/68_strict_gene_presence_absence.Rtab.gz
- panstripe-manuscript-0.1.0/data/spneumoniae/6_strict_gene_presence_absence.Rtab.gz
- panstripe-manuscript-0.1.0/data/spneumoniae/70_strict_gene_presence_absence.Rtab.gz
- panstripe-manuscript-0.1.0/data/spneumoniae/72_strict_gene_presence_absence.Rtab.gz
- panstripe-manuscript-0.1.0/data/spneumoniae/77_strict_gene_presence_absence.Rtab.gz
- panstripe-manuscript-0.1.0/data/spneumoniae/7_strict_gene_presence_absence.Rtab.gz
- panstripe-manuscript-0.1.0/data/spneumoniae/80_strict_gene_presence_absence.Rtab.gz
- panstripe-manuscript-0.1.0/data/spneumoniae/8_strict_gene_presence_absence.Rtab.gz
- panstripe-manuscript-0.1.0/data/spneumoniae/93_strict_gene_presence_absence.Rtab.gz
- panstripe-manuscript-0.1.0/data/spneumoniae/97_strict_gene_presence_absence.Rtab.gz
- panstripe-manuscript-0.1.0/data/spneumoniae/9_strict_gene_presence_absence.Rtab.gz
- panstripe-manuscript-0.1.0/data/spneumoniae/GPSC103_BD.tre
- panstripe-manuscript-0.1.0/data/spneumoniae/GPSC10_BD.tre
- panstripe-manuscript-0.1.0/data/spneumoniae/GPSC117_BD.tre
- panstripe-manuscript-0.1.0/data/spneumoniae/GPSC11_BD.tre
- panstripe-manuscript-0.1.0/data/spneumoniae/GPSC12_BD.tre
- panstripe-manuscript-0.1.0/data/spneumoniae/GPSC13_BD.tre
- panstripe-manuscript-0.1.0/data/spneumoniae/GPSC14_BD.tre
- panstripe-manuscript-0.1.0/data/spneumoniae/GPSC15_BD.tre
- panstripe-manuscript-0.1.0/data/spneumoniae/GPSC16_BD.tre
- panstripe-manuscript-0.1.0/data/spneumoniae/GPSC17_BD.tre
- panstripe-manuscript-0.1.0/data/spneumoniae/GPSC19_BD.tre
- panstripe-manuscript-0.1.0/data/spneumoniae/GPSC1_BD.tre
- panstripe-manuscript-0.1.0/data/spneumoniae/GPSC21_BD.tre
- panstripe-manuscript-0.1.0/data/spneumoniae/GPSC24_BD.tre
- panstripe-manuscript-0.1.0/data/spneumoniae/GPSC25_BD.tre
- panstripe-manuscript-0.1.0/data/spneumoniae/GPSC26_BD.tre
- panstripe-manuscript-0.1.0/data/spneumoniae/GPSC27_BD.tre
- panstripe-manuscript-0.1.0/data/spneumoniae/GPSC2_BD.tre
- panstripe-manuscript-0.1.0/data/spneumoniae/GPSC31_BD.tre
- panstripe-manuscript-0.1.0/data/spneumoniae/GPSC32_BD.tre
- panstripe-manuscript-0.1.0/data/spneumoniae/GPSC34_BD.tre
- panstripe-manuscript-0.1.0/data/spneumoniae/GPSC38_BD.tre
- panstripe-manuscript-0.1.0/data/spneumoniae/GPSC39_BD.tre
- panstripe-manuscript-0.1.0/data/spneumoniae/GPSC3_BD.tre
- panstripe-manuscript-0.1.0/data/spneumoniae/GPSC40_BD.tre
- panstripe-manuscript-0.1.0/data/spneumoniae/GPSC41_BD.tre
- panstripe-manuscript-0.1.0/data/spneumoniae/GPSC43_BD.tre
- panstripe-manuscript-0.1.0/data/spneumoniae/GPSC47_BD.tre
- panstripe-manuscript-0.1.0/data/spneumoniae/GPSC48_BD.tre
- panstripe-manuscript-0.1.0/data/spneumoniae/GPSC4_BD.tre
- panstripe-manuscript-0.1.0/data/spneumoniae/GPSC50_BD.tre
- panstripe-manuscript-0.1.0/data/spneumoniae/GPSC51_BD.tre
- panstripe-manuscript-0.1.0/data/spneumoniae/GPSC52_BD.tre
- panstripe-manuscript-0.1.0/data/spneumoniae/GPSC53_BD.tre
- panstripe-manuscript-0.1.0/data/spneumoniae/GPSC54_BD.tre
- panstripe-manuscript-0.1.0/data/spneumoniae/GPSC55_BD.tre
- panstripe-manuscript-0.1.0/data/spneumoniae/GPSC56_BD.tre
- panstripe-manuscript-0.1.0/data/spneumoniae/GPSC58_BD.tre
- panstripe-manuscript-0.1.0/data/spneumoniae/GPSC61_BD.tre
- panstripe-manuscript-0.1.0/data/spneumoniae/GPSC65_BD.tre
- panstripe-manuscript-0.1.0/data/spneumoniae/GPSC68_BD.tre
- panstripe-manuscript-0.1.0/data/spneumoniae/GPSC6_BD.tre
- panstripe-manuscript-0.1.0/data/spneumoniae/GPSC70_BD.tre
- panstripe-manuscript-0.1.0/data/spneumoniae/GPSC72_BD.tre
- panstripe-manuscript-0.1.0/data/spneumoniae/GPSC77_BD.tre
- panstripe-manuscript-0.1.0/data/spneumoniae/GPSC7_BD.tre
- panstripe-manuscript-0.1.0/data/spneumoniae/GPSC80_BD.tre
- panstripe-manuscript-0.1.0/data/spneumoniae/GPSC8_BD.tre
- panstripe-manuscript-0.1.0/data/spneumoniae/GPSC93_BD.tre
- panstripe-manuscript-0.1.0/data/spneumoniae/GPSC97_BD.tre
- panstripe-manuscript-0.1.0/data/spneumoniae/GPSC9_BD.tre
- panstripe-manuscript-0.1.0/data/spneumoniae/GPSC_OR.csv
- panstripe-manuscript-0.1.0/ecoli.html
- panstripe-manuscript-0.1.0/ecoli.Rmd
- panstripe-manuscript-0.1.0/efaecalis.html
- panstripe-manuscript-0.1.0/efaecalis.Rmd
- panstripe-manuscript-0.1.0/figures/
- panstripe-manuscript-0.1.0/figures/ecoli_accumulation_curves.pdf
- panstripe-manuscript-0.1.0/figures/ecoli_accumulation_curves.png
- panstripe-manuscript-0.1.0/figures/ecoli_efaecalis.pdf
- panstripe-manuscript-0.1.0/figures/ecoli_efaecalis.png
- panstripe-manuscript-0.1.0/figures/ecoli_efaecalis_accumulation_curves.pdf
- panstripe-manuscript-0.1.0/figures/ecoli_efaecalis_accumulation_curves.png
- panstripe-manuscript-0.1.0/figures/ecoli_efaecalis_pangenome_fits.pdf
- panstripe-manuscript-0.1.0/figures/ecoli_efaecalis_pangenome_fits.png
- panstripe-manuscript-0.1.0/figures/efaecalis_pangenome_accumulation_curves.pdf
- panstripe-manuscript-0.1.0/figures/efaecalis_pangenome_accumulation_curves.png
- panstripe-manuscript-0.1.0/figures/efaecalis_pangenome_fits.pdf
- panstripe-manuscript-0.1.0/figures/efaecalis_pangenome_fits.png
- panstripe-manuscript-0.1.0/figures/error_acc.png
- panstripe-manuscript-0.1.0/figures/error_rate_comparison.pdf
- panstripe-manuscript-0.1.0/figures/error_rate_comparison.png
- panstripe-manuscript-0.1.0/figures/fig2.pdf
- panstripe-manuscript-0.1.0/figures/fig2.png
- panstripe-manuscript-0.1.0/figures/fig3.pdf
- panstripe-manuscript-0.1.0/figures/fig3.png
- panstripe-manuscript-0.1.0/figures/fig4.pdf
- panstripe-manuscript-0.1.0/figures/fig4.png
- panstripe-manuscript-0.1.0/figures/fig5.pdf
- panstripe-manuscript-0.1.0/figures/gain_loss_rate_acc.png
- panstripe-manuscript-0.1.0/figures/gl_rate_comparison.pdf
- panstripe-manuscript-0.1.0/figures/gl_rate_comparison.png
- panstripe-manuscript-0.1.0/figures/GPSC_nn_histogram.pdf
- panstripe-manuscript-0.1.0/figures/GPSC_nn_histogram.png
- panstripe-manuscript-0.1.0/figures/GPSC_phylogenies_sigOR.pdf
- panstripe-manuscript-0.1.0/figures/GPSC_phylogenies_sigOR.png
- panstripe-manuscript-0.1.0/figures/mtb_accumulation_curve_panaroo_roary.pdf
- panstripe-manuscript-0.1.0/figures/mtb_accumulation_curve_panaroo_roary.png
- panstripe-manuscript-0.1.0/figures/mtb_panstripe_panaroo_roary.pdf
- panstripe-manuscript-0.1.0/figures/mtb_panstripe_panaroo_roary.png
- panstripe-manuscript-0.1.0/figures/panstripe.drawio.pdf
- panstripe-manuscript-0.1.0/figures/panstripe.drawio.png
- panstripe-manuscript-0.1.0/figures/pneumo_core_estimate_boxplot.pdf
- panstripe-manuscript-0.1.0/figures/pneumo_core_estimate_boxplot.png
- panstripe-manuscript-0.1.0/figures/pneumo_panstripe_fits.pdf
- panstripe-manuscript-0.1.0/figures/pneumo_panstripe_fits.png
- panstripe-manuscript-0.1.0/figures/pneumo_tip_acc_count_histogram.pdf
- panstripe-manuscript-0.1.0/figures/pneumo_tip_acc_count_histogram.png
- panstripe-manuscript-0.1.0/figures/recombination_size_comparison.pdf
- panstripe-manuscript-0.1.0/figures/recombination_size_comparison.png
- panstripe-manuscript-0.1.0/figures/recombination_size_comparison_nochange.pdf
- panstripe-manuscript-0.1.0/figures/recombination_size_comparison_nochange.png
- panstripe-manuscript-0.1.0/figures/simulation_error_rate_summary.pdf
- panstripe-manuscript-0.1.0/figures/simulation_error_rate_summary.png
- panstripe-manuscript-0.1.0/figures/simulation_sampling_bias_summary.pdf
- panstripe-manuscript-0.1.0/figures/simulation_sampling_bias_summary.png
- panstripe-manuscript-0.1.0/mtb_example.Rmd
- panstripe-manuscript-0.1.0/README.md
- panstripe-manuscript-0.1.0/scripts/
- panstripe-manuscript-0.1.0/scripts/f-pangenome.R
- panstripe-manuscript-0.1.0/scripts/pangenome-examples.R
- panstripe-manuscript-0.1.0/simulated_gain_loss_rates.html
- panstripe-manuscript-0.1.0/simulated_gain_loss_rates.Rmd
- panstripe-manuscript-0.1.0/simulations_error_rates.html
- panstripe-manuscript-0.1.0/simulations_error_rates.Rmd
- panstripe-manuscript-0.1.0/simulations_sampling_bias.html
- panstripe-manuscript-0.1.0/simulations_sampling_bias.Rmd
- panstripe-manuscript-0.1.0/spneumo.html
- panstripe-manuscript-0.1.0/spneumo.Rmd
- pax_global_header
