# Supplementary material for: Robust analysis of prokaryotic pangenome gene gain and loss rates with Panstripe
Source: Genome Res. 2023 Jan;33(1):129–40. doi: 10.1101/gr.277340.122 (PMC9977150; doi:10.1101/gr.277340.122)
Supplement: Supplemental Material [file supp_gr.277340.122_Supplemental_Code_0.1.0.tar.gz.zip › panstripe-manuscript-0.1.0/data/ecoli/cladeA_ska_p92_BEAST_skyline_strict_combined_v3_annotated.nwk]

(((30224_1_291_2007:22.960527117524364,(30348_1_66_2009:23.447481196876005,((30602_2_206_2013:19.031352084557703,(30348_2_103_2014:13.242371983243899,30348_2_35_2017:16.2423719832439):6.788980101314003):7.651952257991816,((((30602_6_35_2006:14.511973478325956,(30821_1_280_2013:13.691858469889713,(30348_2_44_2013:9.651268715482395,30821_1_271_2013:9.651268715482395):4.040589754407311):7.82011500843625):0.9061369421103436,((30348_2_223_2012:8.9742464992365,30224_1_333_2012:8.9742464992365):10.1074241694797,(30602_2_341_2012:8.259909027806003,((30602_1_346_2016:7.027948458162911,30348_2_202_2013:4.027948458162911):0.9641535079392938,30348_2_168_2014:5.992101966102204):4.267807061703799):10.821761640910196):2.3364397517201):0.4045926016862964,((((((30602_1_259_2012:7.855263278279706,30821_1_147_2006:1.8552632782797058):0.6285657943833467,((30224_1_302_2014:9.670444909971962,30348_2_105_2013:8.670444909971962):0.3466535237326198,((30859_5_40_2008:3.561863305432002,30134_6_193_2008:3.5618633054319986):0.17888232814325278,30602_2_276_2011:6.740745633575255):0.2763528001293274):0.4667306389584702):2.8359337894362504,(30859_5_21_2017:15.46072922551171,30859_5_287_2012:10.460729225511582):0.8590336365877498):0.4089235064340002,(30224_1_38_2013:11.785169712663716,30859_5_96_2010:8.78516971266371):0.943516655869594):2.1466754347389028,30345_1_377_2010:11.875361803272206):1.8808474885047914,(30602_1_383_2013:15.029067219770976,30348_1_166_2016:18.029067219770976):1.727142072006):6.066493730345599):1.2605059909151066,((((30348_1_187_2017:12.614399575124121,30134_6_107_2014:9.614399575124022):12.111639061997078,((30859_5_62_2010:14.708728224523242,30348_1_50_2017:21.70872822452324):2.463456331354557,((30602_1_34_2014:15.964313480289313,30859_5_114_2010:11.964313480289348):4.321491861821933,((30348_1_247_2008:6.26338264111595,30859_5_94_2013:11.263382641115932):5.610092431176149,30348_2_3_2012:15.873475072292102):2.4123302698191296):0.8863792137664674):0.5538540812432018):0.755008490594097,(((30348_2_144_2015:19.576435329604443,(30602_2_367_2017:21.403786057950025,(((((30348_2_316_2012:10.452462832450898,30859_5_383_2011:9.452462832450895):1.6105616867519537,30348_2_91_2016:16.063024519202852):0.7073018451882476,31663_7_153_2014:14.7703263643911):1.1691246941951015,((30348_2_362_2017:15.9491537611777,(30345_1_273_2015:11.146733686462298,30348_2_70_2014:10.146733686462298):2.802420074715309):0.6491479204481028,(((((31663_7_85_2014:9.339401604557791,30348_2_296_2015:10.339401604557791):0.5273846072843309,30821_1_219_2012:7.866786211842129):0.6218835523515551,((30345_1_194_2014:9.313448363162806,(30602_2_329_2016:9.30684788682017,30602_1_154_2012:5.3068478868201705):2.0066004763426317):0.5118787639217075,30348_1_162_2016:11.825327127084478):0.6633426371091673):0.6044084760992057,30859_5_254_2012:9.09307824029289):2.1350547778502076,30348_1_267_2017:16.228133018143197):0.37016866348260535):2.341149376960498):2.2118627494622025,30345_1_350_2016:20.151313808048403):0.25247224990159367):0.17264927165443922):0.4218155418344054,((30602_1_8_2013:13.3432513995883,((30345_1_129_2014:12.085878390173864,(30348_2_374_2015:10.563740130085499,30345_1_52_2016:11.563740130085499):2.522138260088372):0.5212022604217275,30602_2_55_2016:14.607080650595599):1.736170748992702):0.33713165250929933,(30348_2_5_2014:12.586592077719274,30602_1_285_2017:15.586592077719281):2.093790974378404):4.317867819341242):0.8718091583998557,30821_1_256_2017:22.87006002983884):2.6109870978763006):1.446977013206908,(((30224_1_305_2013:11.084241113886698,30224_1_351_2004:2.084241113886698):5.5785340714392575,30348_1_3_2006:9.662775185325955):1.8076408958548171,30134_6_120_2011:16.470416081180872):4.457608059741133):1.1551848721157967):2.6000953295118165):0.764176854326486):1.5130459206483664):1.1955837452050275,30821_1_134_2009:26.156110862729435):5.837436616751901,(((30602_1_196_2012:20.388778163958506,30224_1_298_2013:21.388778163958506):8.892436881612191,30345_1_247_2002:19.281215045570676):0.7507848669362573,(30134_6_95_2010:26.388514309685497,30134_6_153_2002:18.388514309685497):1.6434856028214568):4.961547566974346);
