# Supplementary material for: Robust analysis of prokaryotic pangenome gene gain and loss rates with Panstripe
Source: Genome Res. 2023 Jan;33(1):129–40. doi: 10.1101/gr.277340.122 (PMC9977150; doi:10.1101/gr.277340.122)
Supplement: Supplemental Material [file supp_gr.277340.122_Supplemental_Code_0.1.0.tar.gz.zip › panstripe-manuscript-0.1.0/data/ecoli/cladeB_ska_p92_BEAST_skyline_relaxed_combined_v3_annotated.nwk]

(((((((30821_1_37_2017:28.042658865902098,30602_2_70_2015:26.042658865902098):8.099106102938897,((30345_1_46_2015:26.56798154776503,(30224_1_102_2004:14.355410177954827,30602_2_172_2009:19.355410177954685):1.2125713698102878):0.6115691596157831,30602_1_83_2010:22.179550707380827):6.962214261459984):0.9379009475109044,(((30602_2_111_2011:25.991952720678626,(30345_1_226_2014:25.018053123537392,(30821_1_162_2009:6.4632584993053115,30345_1_31_2013:10.463258499305283):13.55479462423218):3.9738995971412336):1.1650409474321748,30859_5_17_2016:32.156993668110815):2.6828107696216676,(((30345_1_292_2006:15.717771191231733,30345_1_36_2005:14.717771191231819):1.553991429607251,((30602_1_109_2010:19.77631905378739,30348_1_195_2017:26.776319053787404):0.3952240397078981,30602_1_40_2006:16.171543093495302):1.1002195273437678):2.2574896621161216,(30348_1_87_2010:22.93713325254299,((30345_1_220_2011:20.71651568107587,30602_1_44_2009:18.716515681075883):1.5060931739754224,((30134_6_360_2011:0.2392758372076429,30134_6_3_2011:0.2392758372076429):21.380287788637517,(30602_2_292_2015:23.837822866749207,30859_5_11_2008:16.837822866749207):1.7817407590960244):0.6030452292060602):1.7145243974917115):0.5921190304121033):5.310552154777362):1.2398614786192326):4.354151559270107,30821_1_82_2005:29.433817475621908):7.583976155807612,(((30345_1_186_2003:15.050601984551847,(30348_2_164_2014:25.194404574338364,30224_1_172_2003:14.194404574338407):0.8561974102134826):18.218073764947803,((30602_2_201_2010:3.420245745067021,(30602_2_308_2011:3.893336891752334,30602_2_136_2009:1.8933368917523339):0.5269088533146871):33.625656020587265,((((30859_5_136_2017:13.435716206804003,30821_1_117_2015:11.435716206804003):14.199824505586236,(30345_1_164_2015:24.190500058967512,30821_1_274_2017:26.190500058967512):1.4450406534226268):6.914997064293772,(30859_5_301_2013:24.300359577121895,30821_1_241_2005:16.30035957712191):6.250178199562001):5.100485714994292,((30348_1_259_2016:30.380360017662802,(30821_1_356_2013:10.070902559918991,30602_1_323_2013:10.070902559918991):17.30945745774381):7.335463706000439,30859_5_278_2017:38.71582372366334):0.9351997680148614):4.394878273976197):3.2227739838454497):0.34140220658603226,(30224_1_245_2002:26.670162566248997,30345_1_330_2017:41.670162566249):5.939915389836884):1.4077156753436384):28.395339076858384,(((30348_2_104_2017:16.3081708259284,30821_1_175_2005:4.308170825928599):2.444371616558996,30348_1_379_2004:5.752542442487496):3.48660385501762,30345_1_279_2017:22.239146297505016):55.17398641078299):13.274487838025493,((((30602_6_188_2014:59.58567565876654,30224_1_251_2009:54.58567565876654):18.918989061788132,(30224_1_383_2012:62.71622982314338,(30134_6_115_2012:23.120398015534,30859_8_141_2017:28.120398015534):39.59583180760958):13.788434897411463):0.23258027953714588,30821_1_373_2006:70.73724500009187):1.5555416732613168,(30134_6_254_2007:66.58965896560318,((30602_2_241_2016:64.58578958920924,(30348_2_231_2012:20.514586066458236,30348_2_67_2017:25.51458606645825):40.07120352275126):1.0802544172345563,((((((30602_1_133_2009:19.018787210602653,((30602_1_340_2005:10.99904634254386,30348_2_55_2016:21.999046342543846):0.6300249560517734,30602_1_104_2009:15.629071298595647):3.3897159120069915):2.0197368658166894,30348_1_231_2016:28.038524076419357):2.1869104130351857,(30602_1_204_2015:28.320231377738452,30602_1_64_2005:18.320231377738438):0.9052031117160482):3.842541438300131,(((30821_1_195_2013:25.688364001488296,(30859_5_32_2014:5.852240324273154,30345_1_11_2015:6.852240324273126):20.836123677215184):1.2473861474840078,30602_1_214_2003:16.93575014897236):1.9496968015915002,30821_1_335_2004:19.885446950563804):2.182528977190813):0.6768697439589815,((30602_2_279_2016:27.124733247251342,30859_5_55_2007:18.12473324725135):4.420408857659751,30224_1_185_2003:18.545142104911108):3.1997035668024907):11.982355094012945,(30821_1_59_2012:41.555535553944196,(30224_1_355_2006:31.3920527157007,30345_1_243_2016:41.39205271570071):4.163482838243532):1.171665211782404):18.93884324071707):9.923614959159394):6.703127707750099):7.3948338729599925);
