# Supplementary material for: Robust analysis of prokaryotic pangenome gene gain and loss rates with Panstripe
Source: Genome Res. 2023 Jan;33(1):129–40. doi: 10.1101/gr.277340.122 (PMC9977150; doi:10.1101/gr.277340.122)
Supplement: Supplemental Material [file supp_gr.277340.122_Supplemental_Code_0.1.0.tar.gz.zip › panstripe-manuscript-0.1.0/data/ecoli/cladeC1_ska_p92_BEAST_skyline_strict_annotated_combined.nwk]

(((((30859_5_12_2014:16.859593882956197,(30602_1_255_2012:13.86693574949112,((((31663_7_204_2016:11.439317397138998,30602_2_128_2017:12.439317397138998):1.712026317031242,30348_1_208_2017:14.15134371417024):1.0282364528492884,30348_2_124_2016:14.179580167019468):2.732095779228027,30345_1_43_2015:15.911675946247456):0.9552598032436919):0.9926581334650493):0.8225693237002041,((30859_5_129_2007:10.265568986356325,(((30859_5_29_2010:5.061900350747795,30602_1_375_2012:7.061900350747797):4.520555066563288,(30602_2_71_2009:8.01015288408447,(30224_1_313_2017:15.469062678358991,30859_5_364_2013:11.46906267835891):0.5410902057256806):0.572302533226619):1.7327758128007709,(30348_1_372_2010:9.649212347261575,(31663_7_381_2015:13.214783350259784,30348_1_89_2017:15.214783350259784):1.434428997001989):1.666018882850306):1.950337756244437):0.1963646729452826,(((30859_5_197_2014:13.41283714151989,(30602_2_254_2011:1.7094253671318054,30821_1_163_2013:3.709425367131807):8.703411774387984):0.41732904256481973,((((30348_1_146_2017:12.037666893719893,(31663_7_135_2015:8.518585718062234,30345_1_298_2017:10.518585718062312):1.5190811756575204):2.269969263955515,((((30348_2_17_2014:9.377044395576265,30602_1_281_2016:11.377044395576336):0.6011264639999112,(30348_2_117_2011:3.004657999152011,30821_1_252_2012:4.004657999152011):3.9735128604241474):0.32609112962432896,((30348_2_339_2016:10.766055606711461,30602_2_372_2016:10.766055606711472):0.3845663493282796,31663_7_102_2015:10.150621956039702):1.1536400331608068):0.6804787479515628,(30348_1_43_2016:12.733612317090397,31663_7_9_2013:9.733612317090344):0.25112842006172365):0.32289542052313713):0.8572404596753902,((30134_6_145_2014:0.12334844276667312,30134_6_255_2014:0.12334844276667312):0.7819678963284886,30134_6_287_2014:0.905316339095176):11.259560278255504):0.952953645926792,30821_1_320_2013:12.11783026327749):0.7123359208072202):1.6823405450996987,(30348_2_95_2017:10.264629752685902,30345_1_322_2016:9.264629752685849):8.247876976498507):1.9494269301172906):0.2202295473547018):0.31473784434102114,((30602_2_198_2011:14.1900455463939,(30348_2_15_2015:17.964152276795993,(30134_6_119_2013:0.164202360248904,30345_1_218_2013:0.164202360248904):15.799949916547039):0.22589326959793254):0.3848337192873501,(30821_1_255_2011:14.446518810599997,(30348_1_152_2008:11.053983644778231,((30602_2_103_2009:7.680576267943245,30348_2_14_2015:13.680576267943339):4.183980517123009,30602_1_79_2013:15.864556785066394):0.18942685971191509):0.39253516582168047):0.1283604550812818):0.4220217853161401):0.41247300347189153,((((30859_5_281_2014:2.683946118329036,30348_1_73_2017:5.683946118329036):1.0977543060239086,(30345_1_77_2016:5.411459944150721,(30348_1_144_2017:6.108628277456421,30348_2_262_2016:5.108628277456421):0.30283166669430006):0.37024048020223077):0.5144237661004389,30348_2_371_2016:6.2961241904533765):13.505433042586297,(30602_2_163_2015:18.046627705114652,(30859_5_73_2009:8.525704445037103,30348_1_178_2017:16.525704445037302):3.5209232600774385):0.7549295279249257):0.607816821429747):2.42002929546943,((((30345_1_119_2008:5.600647656833278,30859_5_221_2014:11.600647656833367):5.548831685160199,30345_1_224_2004:7.149479341993459):0.3435439801116509,(((30224_1_48_2006:8.140861981757563,30821_1_88_2015:17.14086198175771):0.3491788505691922,30224_1_201_2013:15.490040832326915):0.2320235801490611,((30602_2_140_2009:10.494590841141632,30348_2_155_2016:17.494590841141775):0.3283357640185329,(30348_1_263_2016:2.026952716729401,30348_1_299_2017:3.026952716729401):15.795973888430947):0.8991378073156895):0.7709589096293108):1.8025567712488346,(((30602_1_126_2012:15.15863732937872,30821_1_330_2016:19.15863732937867):0.15253092820158543,30602_1_152_2011:14.311168257580306):0.2765417522867466,(30602_1_337_2010:12.919687959578987,30602_2_131_2015:17.919687959578987):0.6680220502880658):1.7078700834870304):1.533823256584661);
