# Supplementary material for: Robust analysis of prokaryotic pangenome gene gain and loss rates with Panstripe
Source: Genome Res. 2023 Jan;33(1):129–40. doi: 10.1101/gr.277340.122 (PMC9977150; doi:10.1101/gr.277340.122)
Supplement: Supplemental Material [file supp_gr.277340.122_Supplemental_Code_0.1.0.tar.gz.zip › panstripe-manuscript-0.1.0/data/ecoli/cladeC2_ska_p95_BEAST_skyline_strict_annotated_combined.nwk]

((((30224_1_308_2007:12.297364076605428,30602_2_120_2016:21.297364076605533):0.11116203161665794,30348_1_5_2017:22.40852610822232):0.3359382962879067,(30821_1_184_2012:17.485626746956267,30224_1_273_2013:18.485626746956214):0.25883765755380495):1.5230178250619417,(((((30348_1_188_2009:5.308503553025993,30602_1_332_2013:9.308503553026014):0.33038363603111165,30224_1_211_2007:3.6388871890571046):9.040205898268557,30602_1_364_2013:18.679093087325846):0.12091293957129068,(30348_2_256_2014:19.330959055723547,30602_1_14_2013:18.330959055723557):0.46904697117354743):0.38465829049603073,((((30602_1_367_2015:12.11979806067538,30348_2_26_2017:14.119798060675562):0.4764150627870354,(30348_1_57_2017:5.1997018683113225,30602_2_207_2016:4.1997018683113225):9.396511255150902):8.111769580025985,(((30602_1_357_2008:10.2525673558088,30602_1_243_2011:13.252567355808946):3.2365924875736773,((((30859_5_285_2014:4.148500286092666,30602_1_71_2012:2.1485002860926663):11.143816285595182,((30134_6_52_2012:10.727908822129557,((30859_5_308_2013:3.5792542022042326,30859_5_259_2014:4.579254202204233):4.643737859073328,30859_5_236_2009:4.222992061277521):3.504916760851936):1.3368974351276997,(30859_5_356_2012:8.396562750859228,(30348_1_126_2017:12.129531078796449,(30821_1_6_2013:7.246213202994467,30345_1_144_2015:9.246213202994502):0.8833178758015983):1.267031672063192):3.668243506397907):1.2275103144305533):0.6979774739638955,30348_2_113_2010:11.990294045651748):2.342391763465553,(30859_5_121_2009:5.3349246774172165,(30348_2_254_2017:12.351154190551874,30859_5_328_2012:7.351154190551387):0.9837704868658292):7.997761131699885):1.1564740342652762):0.14832931660875204,(30602_2_215_2017:22.375813352388814,30134_6_208_2008:13.375813352388603):0.2616758076028134):0.0704935434969336):0.31852774611635226,(((((30821_1_67_2013:8.45486856241251,30348_2_290_2017:12.454868562412958):4.222864317944996,(30134_6_309_2015:11.483834454065708,30345_1_335_2016:12.483834454065754):3.1938984262919305):0.6855035218691441,((30134_6_289_2015:8.620436787023813,30602_2_361_2016:9.620436787023838):3.1184376426752607,(30345_1_170_2016:12.442670071860592,((31663_7_288_2015:10.93045316111835,((30348_2_276_2014:9.233882123266966,(30859_5_68_2015:9.484751840897912,30348_2_173_2016:10.484751840897966):0.7491302823690678):0.3469321681574762,30859_5_365_2013:8.580814291424435):0.349638869693802):0.3754246151714593,(((30602_2_199_2015:0.7031780667361893,30602_2_249_2015:0.7031780667361893):5.855280972533258,30602_1_175_2015:6.558459039269447):2.9867079623889197,30348_2_118_2015:9.545167001658392):1.7607107746313329):0.13679229557076056):0.2962043578385991):3.6243619725276517):5.1757615840695195,31663_7_59_2014:19.53899798629635):0.20326422884472706,30602_1_184_2011:16.74226221514108):0.2842482344635542):0.15815386778847085):1.082817912178836);
