# Supplementary material for: Robust analysis of prokaryotic pangenome gene gain and loss rates with Panstripe
Source: Genome Res. 2023 Jan;33(1):129–40. doi: 10.1101/gr.277340.122 (PMC9977150; doi:10.1101/gr.277340.122)
Supplement: Supplemental Material [file supp_gr.277340.122_Supplemental_Code_0.1.0.tar.gz.zip › panstripe-manuscript-0.1.0/data/mtb/Mtb_alignment.fasta.treefile]

(ERR369586_1998-09-01:0.0000008948,((((((((((((((((((((((((ERR369587_1999-09-03:0.0000000000,ERR502260_2002-07-11:0.0000000000):0.0000000000,ERR369725_2010-11-15:0.0000000000):0.0000000000,ERR369605_2000-02-01:0.0000000000):0.0000000000,ERR600630_1999-03-02:0.0000000000):0.0000000000,ERR369635_2002-03-28:0.0000000000):0.0000000000,ERR369631_2001-12-13:0.0000000000):0.0000000000,ERR369649_2003-08-18:0.0000000000):0.0000000000,ERR502253_2002-03-25:0.0000000000):0.0000000000,ERR369593_2000-01-19:0.0000000000):0.0000000000,ERR369596_2000-01-26:0.0000000000):0.0000008948,ERR369592_1999-09-24:0.0000008948):0.0000008948,((ERR369684_2005-08-16:0.0002196629,ERR502268_2002-09-17:0.0002196458):0.0000008948,ERR369690_2005-10-06:0.0002196520):0.0000008948):0.0000008948,(((ERR369630_2001-11-04:0.0004401031,((ERR369666_2004-07-29:0.0000008948,ERR502251_2002-01-30:0.0000008948):0.0000008948,ERR502386_2009-07-10:0.0004401240):0.0002197801):0.0000008948,(((ERR369643_2003-02-27:0.0000008948,ERR369651_2003-11-03:0.0006610328):0.0002198254,(ERR502255_2002-08-25:0.0006612383,(ERR502395_2010-01-04:0.0000008948,ERR600635_2000-09-04:0.0000008948):0.0002212075):0.0000008948):0.0000008948,(ERR502265_2002-08-27:0.0004401349,ERR502266_2002-08-27:0.0000008948):0.0002198042):0.0000008948):0.0000008948,(((ERR369637_2002-03-01:0.0002196633,((ERR369738_2011-06-15:0.0002250814,ERR502396_2008-08-19:0.0002251583):0.0002154768,ERR502398_2010-02-09:0.0006607997):0.0000008948):0.0000008948,ERR502321_2006-10-19:0.0002196566):0.0000008948,(((ERR369686_2005-06-29:0.0002203685,(ERR369689_2005-09-30:0.0000008948,ERR502296_2005-06-22:0.0000008948):0.0000008948):0.0004400784,ERR502405_2011-03-23:0.0004400621):0.0000008948,(ERR369754_2012-03-23:0.0008839226,ERR502319_2006-06-23:0.0000008948):0.0002197075):0.0000008948):0.0000008948):0.0000008948):0.0000008948,ERR502256_2002-06-19:0.0002196488):0.0000008948,ERR502364_2008-09-15:0.0004398577):0.0002196185,((ERR369598_2000-03-23:0.0002196135,ERR369677_2005-03-10:0.0002196252):0.0000008948,(((ERR369601_2000-07-06:0.0000000000,ERR502242_2000-01-26:0.0000000000):0.0000000000,ERR502314_2006-04-24:0.0000000000):0.0000008948,ERR369632_2002-02-07:0.0000008948):0.0000008948):0.0002196157):0.0000008948,(((ERR369608_2000-11-30:0.0006603711,((((ERR369665_2004-08-17:0.0000000000,ERR369755_2012-04-16:0.0000000000):0.0000000000,ERR502240_1999-09-30:0.0000000000):0.0000008948,ERR369676_2005-01-17:0.0000008948):0.0000008948,ERR369675_2005-01-16:0.0002201081):0.0002200835):0.0000008948,((ERR369687_2005-08-04:0.0004407140,ERR600638_2001-04-04:0.0002208870):0.0000021165,(ERR502247_2001-06-19:0.0000008948,ERR502287_2004-12-31:0.0000008948):0.0000008948):0.0004396061):0.0000021168,(((((((((((((ERR369657_2004-02-12:0.0000000000,ERR502283_2004-08-23:0.0000000000):0.0000000000,ERR502282_2004-09-06:0.0000000000):0.0000000000,ERR369736_2011-06-29:0.0000000000):0.0000000000,ERR369669_2004-08-13:0.0000000000):0.0000000000,ERR369674_2004-12-30:0.0000000000):0.0000000000,ERR502315_2006-05-05:0.0000000000):0.0000000000,ERR369670_2004-09-15:0.0000000000):0.0000000000,ERR369730_2011-04-04:0.0000000000):0.0000008948,ERR369664_2004-06-11:0.0000008948):0.0000008948,((ERR369732_2011-05-26:0.0002196070,(ERR502382_2009-03-10:0.0000008948,ERR502403_2011-02-14:0.0000008948):0.0002195994):0.0000008948,ERR502402_2010-12-17:0.0002197453):0.0000008948):0.0000008948,((ERR369696_2006-05-04:0.0000008948,ERR502297_2005-05-28:0.0000008948):0.0002195698,(ERR369699_2006-05-12:0.0000008948,(ERR502343_2007-10-25:0.0006618292,(ERR502347_2007-12-06:0.0000008948,ERR600659_2007-12-14:0.0000008948):0.0002195991):0.0000008948):0.0002195966):0.0000008948):0.0000008948,ERR502294_2005-05-12:0.0002195690):0.0004399333,ERR369734_2011-07-04:0.0002195422):0.0000008948):0.0000008948):0.0000008948,((((((ERR369591_1999-05-13:0.0002181475,(((((ERR369638_2002-05-01:0.0000000000,ERR600652_2003-10-22:0.0000000000):0.0000008948,ERR600650_2003-09-23:0.0000008948):0.0000008948,ERR369707_2006-07-20:0.0004369136):0.0002181608,ERR600658_2007-10-23:0.0006562607):0.0000008948,((ERR369758_2012-06-20:0.0000000000,ERR600644_2003-01-14:0.0000000000):0.0000008948,ERR600636_2001-01-12:0.0000008948):0.0000008948):0.0000008948):0.0000017941,((ERR369633_2002-01-28:0.0002240847,ERR502280_2004-07-11:0.0004442724):0.0002163249,ERR600637_2001-01-15:0.0000025068):0.0002181850):0.0002207819,(ERR502342_2007-08-15:0.0006600021,ERR502345_2007-10-16:0.0000008948):0.0002194347):0.0000008948,(((ERR369739_2011-07-06:0.0000008948,ERR502394_2009-11-18:0.0000008948):0.0000008948,ERR369753_2012-03-13:0.0002194395):0.0006599683,ERR502277_2004-03-25:0.0002194013):0.0000008948):0.0000008948,((((((ERR369679_2005-05-23:0.0000008948,ERR502375_2009-11-05:0.0000008948):0.0000008948,(ERR502399_2010-02-10:0.0004393754,ERR502401_2010-08-18:0.0006598628):0.0000008948):0.0002194099,ERR369729_2011-03-10:0.0002199882):0.0000008948,(ERR369683_2005-06-20:0.0000008948,ERR369706_2006-07-06:0.0000008948):0.0000008948):0.0000008948,ERR502407_2011-06-06:0.0002207496):0.0002193736,ERR502250_2001-11-18:0.0004395544):0.0000008948):0.0000008948,((((ERR369722_2010-08-11:0.0000008948,ERR502372_2009-07-29:0.0000008948):0.0002193285,((ERR502303_2006-06-27:0.0000008948,(ERR502332_2007-05-08:0.0002193476,ERR502381_2009-03-12:0.0002193317):0.0000008948):0.0000008948,ERR502338_2007-08-02:0.0002193586):0.0000008948):0.0002193286,ERR600640_2002-08-23:0.0002193550):0.0000008948,(ERR369723_2010-09-22:0.0002193296,ERR502243_2000-01-21:0.0002193264):0.0000008948):0.0000008948):0.0000008948):0.0000008948,((((ERR369681_2005-06-16:0.0000000000,ERR502295_2005-06-09:0.0000000000):0.0000008948,ERR369711_2006-06-16:0.0000008948):0.0002193101,((ERR369685_2005-07-21:0.0004394850,ERR502383_2009-05-20:0.0002193338):0.0000008948,(ERR369688_2005-08-15:0.0000008948,ERR369697_2006-05-03:0.0000008948):0.0000008948):0.0002193137):0.0000008948,((ERR502358_2008-04-18:0.0000008948,ERR502359_2008-05-12:0.0000008948):0.0006596007,(ERR502408_2011-08-16:0.0000008948,ERR502411_2012-05-23:0.0004417776):0.0006594896):0.0000008948):0.0000008948):0.0000008948,(((((((((((((((((((((ERR369588_1999-04-15:0.0002188024,ERR369597_2000-03-26:0.0002188158):0.0000008948,(((((ERR369599_2000-03-30:0.0000008948,((ERR369634_2002-03-05:0.0002188026,ERR369641_2003-02-07:0.0002188074):0.0000008948,(((((((((((((ERR369701_2006-04-29:0.0002187957,ERR600661_2010-08-04:0.0004384607):0.0000008948,ERR502306_2006-01-18:0.0000008948):0.0002187892,ERR502271_2002-10-18:0.0004384600):0.0000008948,ERR502267_2002-09-04:0.0002187801):0.0000008948,((ERR502292_2005-03-02:0.0000008948,ERR502357_2008-04-23:0.0000008948):0.0002188246,ERR502310_2006-02-28:0.0002188277):0.0000008948):0.0000008948,ERR502344_2007-10-17:0.0006585073):0.0000008948,ERR502365_2008-10-09:0.0006585990):0.0000008948,ERR502322_2006-09-22:0.0004385049):0.0000008948,ERR502334_2007-05-21:0.0004385061):0.0000008948,ERR600651_2003-09-19:0.0004384830):0.0000008948,ERR502390_2009-09-21:0.0004385337):0.0000008948,ERR369708_2006-08-01:0.0002187922):0.0000008948,((ERR502337_2007-06-08:0.0002187996,ERR502380_2009-02-23:0.0002187983):0.0000008948,ERR600642_2002-09-25:0.0002187982):0.0000008948):0.0000008948):0.0000008948):0.0000008948,(ERR369636_2002-04-11:0.0002183345,((ERR369720_2010-06-25:0.0000008948,ERR502301_2005-09-08:0.0000008948):0.0002188233,ERR502367_2008-10-08:0.0004385201):0.0000008948):0.0000008948):0.0000008948,ERR369709_2006-07-21:0.0004384965):0.0000008948,ERR502351_2008-04-14:0.0006585968):0.0000008948,ERR502309_2006-03-23:0.0002188024):0.0000008948):0.0000008948,ERR369757_2012-06-01:0.0008793896):0.0000008948,ERR502354_2008-03-12:0.0004385961):0.0000008948,(ERR369742_2011-09-23:0.0002187996,((ERR502333_2007-05-18:0.0000008948,ERR502366_2008-10-06:0.0000008948):0.0000008948,ERR502376_2008-12-14:0.0002188086):0.0002188025):0.0000008948):0.0000008948,((ERR502281_2004-08-06:0.0002187949,ERR502363_2008-09-10:0.0002187952):0.0000008948,ERR600631_1999-08-19:0.0002183145):0.0000008948):0.0000008948,((ERR369590_1999-08-18:0.0002187934,ERR502323_2006-10-20:0.0011006885):0.0000008948,(ERR369744_2011-10-18:0.0000008948,ERR369750_2012-02-14:0.0000008948):0.0002185232):0.0000008948):0.0000008948,((((ERR369726_2010-12-30:0.0000008948,ERR369759_2012-07-06:0.0002182292):0.0006588337,(((ERR369727_2011-01-11:0.0000000000,ERR502368_2008-11-24:0.0000000000):0.0000000000,ERR502373_2009-09-10:0.0000000000):0.0000008948,ERR502349_2008-01-10:0.0000008948):0.0000008948):0.0002187982,(ERR369731_2011-04-05:0.0000008948,ERR369751_2012-02-16:0.0008795538):0.0002187979):0.0000008948,(ERR502249_2001-10-01:0.0002187891,ERR502325_2006-11-16:0.0002187995):0.0000008948):0.0000008948):0.0000008948,(ERR369710_2006-08-14:0.0002185046,((ERR502300_2005-09-23:0.0000008948,ERR502308_2006-02-03:0.0000008948):0.0002187949,ERR600646_2003-08-21:0.0002187920):0.0000008948):0.0000008948):0.0000008948,ERR502362_2009-05-28:0.0004386492):0.0000008948,ERR502350_2008-02-26:0.0002188024):0.0000008948,(ERR369610_2001-01-04:0.0002187952,ERR502340_2007-07-27:0.0002187892):0.0000008948):0.0000008948,((ERR369653_2004-01-23:0.0000008948,ERR502274_2004-01-02:0.0000008948):0.0000008948,ERR502291_2005-02-11:0.0002188160):0.0002188025):0.0000008948,ERR502285_2004-11-11:0.0002183192):0.0000008948,ERR369745_2011-11-03:0.0004386643):0.0000008948,ERR369604_2000-09-15:0.0006588740):0.0000008948,(((((ERR369716_2010-03-31:0.0004387514,ERR369749_2012-04-02:0.0002183196):0.0000008948,ERR502348_2008-01-18:0.0000008948):0.0000008948,(ERR369741_2011-09-22:0.0000000000,ERR502393_2009-12-04:0.0000000000):0.0000008948):0.0002187951,(ERR369724_2010-10-22:0.0004387912,ERR502341_2007-07-24:0.0000008948):0.0002188024):0.0000008948,(ERR600645_2003-03-06:0.0002187861,ERR600648_2003-07-25:0.0002188104):0.0000008948):0.0000008948):0.0000008948,((((((((((ERR369702_2006-07-26:0.0000000000,ERR502311_2006-03-15:0.0000000000):0.0000000000,ERR502293_2005-05-12:0.0000000000):0.0000000000,ERR502374_2009-08-06:0.0000000000):0.0000000000,ERR369717_2010-05-11:0.0000000000):0.0000000000,ERR502371_2009-06-10:0.0000000000):0.0000008948,((ERR502324_2006-10-07:0.0002188057,ERR600663_2010-12-31:0.0002188149):0.0000008948,ERR600657_2005-07-21:0.0002188166):0.0000008948):0.0000008948,ERR369712_2006-10-01:0.0000008948):0.0000008948,ERR502391_2009-10-26:0.0002188207):0.0008797572,ERR600639_2001-09-21:0.0004387058):0.0000008948,(ERR369718_2010-05-07:0.0002182142,ERR502392_2009-10-23:0.0000008948):0.0002183151):0.0000008948):0.0000008948,((ERR369640_2001-11-01:0.0002187982,((ERR369660_2004-03-25:0.0000008948,ERR502397_2010-03-01:0.0000008948):0.0000008948,(ERR369746_2011-11-24:0.0004398758,ERR369748_2011-12-15:0.0002183209):0.0000008948):0.0002188093):0.0000008948,(((ERR369655_2004-01-26:0.0000008948,(((ERR369747_2011-12-08:0.0006597348,ERR502377_2008-12-31:0.0002191283):0.0000008948,ERR502317_2006-07-31:0.0000008948):0.0000008948,ERR502369_2008-12-10:0.0002183105):0.0002183384):0.0000008948,ERR369728_2011-02-09:0.0002189225):0.0002183157,((ERR369661_2002-12-19:0.0002191352,ERR502275_2004-02-23:0.0002191233):0.0000008948,ERR369672_2004-12-23:0.0002183034):0.0000008948):0.0000008948):0.0000008948):0.0000008948,((((((((((((((((((((((((((((((((((((((((((((((((((((((((((((((((((((((((((((((((((((((((((((ERR369589_1999-07-30:0.0000000000,ERR502318_2006-08-15:0.0000000000):0.0000000000,ERR369752_2012-02-24:0.0000000000):0.0000000000,ERR369658_2004-03-01:0.0000000000):0.0000000000,ERR369626_2001-10-04:0.0000000000):0.0000000000,ERR369618_2001-03-29:0.0000000000):0.0000000000,ERR502284_2004-10-11:0.0000000000):0.0000000000,ERR369663_2004-04-28:0.0000000000):0.0000000000,ERR369694_2005-10-14:0.0000000000):0.0000000000,ERR369624_2001-06-11:0.0000000000):0.0000000000,ERR600647_2003-09-08:0.0000000000):0.0000000000,ERR600641_2002-08-23:0.0000000000):0.0000000000,ERR369611_2001-01-12:0.0000000000):0.0000000000,ERR600656_2004-05-07:0.0000000000):0.0000000000,ERR600632_2000-02-14:0.0000000000):0.0000000000,ERR502290_2005-01-20:0.0000000000):0.0000000000,ERR369625_2001-06-10:0.0000000000):0.0000000000,ERR502273_2003-02-13:0.0000000000):0.0000000000,ERR502244_2001-05-24:0.0000000000):0.0000000000,ERR369612_2001-03-01:0.0000000000):0.0000000000,ERR502261_2002-07-07:0.0000000000):0.0000000000,ERR369606_2000-08-18:0.0000000000):0.0000000000,ERR502298_2005-08-18:0.0000000000):0.0000000000,ERR502388_2009-10-01:0.0000000000):0.0000000000,ERR502355_2008-04-01:0.0000000000):0.0000000000,ERR502313_2006-04-27:0.0000000000):0.0000000000,ERR369692_2005-10-27:0.0000000000):0.0000000000,ERR600655_2004-04-14:0.0000000000):0.0000000000,ERR369671_2004-12-16:0.0000000000):0.0000000000,ERR369600_2000-06-12:0.0000000000):0.0000000000,ERR502286_2004-12-09:0.0000000000):0.0000000000,ERR502263_2002-07-05:0.0000000000):0.0000000000,ERR502278_2004-06-03:0.0000000000):0.0000000000,ERR369602_2000-07-11:0.0000000000):0.0000000000,ERR369628_2001-10-26:0.0000000000):0.0000000000,ERR369642_2003-02-20:0.0000000000):0.0000000000,ERR369627_2001-10-16:0.0000000000):0.0000000000,ERR502241_2000-01-26:0.0000000000):0.0000000000,ERR369603_2000-09-04:0.0000000000):0.0000000000,ERR502312_2006-03-17:0.0000000000):0.0000000000,ERR502258_2002-05-20:0.0000000000):0.0000000000,ERR369648_2003-08-06:0.0000000000):0.0000000000,ERR369644_2003-03-12:0.0000000000):0.0000000000,ERR502288_2005-01-28:0.0000000000):0.0000000000,ERR369607_2000-11-19:0.0000000000):0.0000000000,ERR600643_2002-11-25:0.0000000000):0.0000000000,ERR502252_2002-05-02:0.0000000000):0.0000000000,ERR369613_2001-03-01:0.0000000000):0.0000000000,ERR502326_2006-10-02:0.0000000000):0.0000000000,ERR369673_2004-11-24:0.0000000000):0.0000000000,ERR369659_2004-04-15:0.0000000000):0.0000000000,ERR369714_2007-03-19:0.0000000000):0.0000000000,ERR369622_2001-05-22:0.0000000000):0.0000000000,ERR502264_2002-07-11:0.0000000000):0.0000000000,ERR600649_2003-08-22:0.0000000000):0.0000000000,ERR369735_2011-06-08:0.0000000000):0.0000000000,ERR369614_2001-11-23:0.0000000000):0.0000000000,ERR502276_2004-10-13:0.0000000000):0.0000000000,ERR369680_2005-06-10:0.0000000000):0.0000000000,ERR369703_2006-06-22:0.0000000000):0.0000000000,ERR369719_2010-06-08:0.0000000000):0.0000000000,ERR369695_2006-04-04:0.0000000000):0.0000000000,ERR502330_2007-03-29:0.0000000000):0.0000000000,ERR369650_2003-08-11:0.0000000000):0.0000000000,ERR502352_2008-02-27:0.0000000000):0.0000000000,ERR502384_2009-10-08:0.0000000000):0.0000000000,ERR502299_2005-09-08:0.0000000000):0.0000000000,ERR369693_2005-11-07:0.0000000000):0.0000000000,ERR369621_2001-05-01:0.0000000000):0.0000000000,ERR369609_2000-12-08:0.0000000000):0.0000000000,ERR502259_2002-05-31:0.0000000000):0.0000000000,ERR369629_2001-10-06:0.0000000000):0.0000000000,ERR600634_2000-09-01:0.0000000000):0.0000000000,ERR502269_2002-05-22:0.0000000000):0.0000000000,ERR502257_2002-04-01:0.0000000000):0.0000000000,ERR369645_2003-04-14:0.0000000000):0.0000000000,ERR369615_2001-03-29:0.0000000000):0.0000000000,ERR502353_2008-02-26:0.0000000000):0.0000000000,ERR502246_2001-06-01:0.0000000000):0.0000000000,ERR369682_2005-06-27:0.0000000000):0.0000000000,ERR502329_2007-02-19:0.0000000000):0.0000000000,ERR369623_2001-02-02:0.0000000000):0.0000000000,ERR369698_2006-06-07:0.0000000000):0.0000000000,ERR502307_2006-01-17:0.0000000000):0.0000000000,ERR502289_2005-01-17:0.0000000000):0.0000000000,ERR369617_2001-01-26:0.0000000000):0.0000000000,ERR369646_2003-04-14:0.0000000000):0.0000000000,ERR502262_2002-07-19:0.0000000000):0.0000000000,ERR502254_2002-05-23:0.0000000000):0.0000000000,ERR369652_2003-10-31:0.0000000000):0.0000000000,ERR369639_2002-05-22:0.0000000000):0.0000000000,ERR369743_2011-09-30:0.0000000000):0.0000000000,ERR502245_2001-06-13:0.0000000000):0.0000008948):0.0000008948,((ERR369647_2003-04-08:0.0002183425,((((((ERR369654_2004-01-14:0.0002183169,(ERR369691_2005-10-06:0.0011014712,ERR502304_2005-11-23:0.0004389743):0.0000008948):0.0000008948,((((ERR369715_2010-03-08:0.0002192175,(ERR369721_2010-07-09:0.0000008948,ERR502404_2011-03-21:0.0002192153):0.0002192091):0.0000008948,ERR502356_2008-04-02:0.0000008948):0.0000008948,ERR369733_2011-07-08:0.0002192006):0.0000008948,ERR369756_2012-04-10:0.0002197913):0.0004390506):0.0002183407,(ERR502336_2007-08-21:0.0006591350,ERR502378_2009-02-09:0.0002191923):0.0000008948):0.0000008948,(ERR502270_2002-12-19:0.0000000000,ERR502339_2007-12-27:0.0000000000):0.0000008948):0.0000008948,(ERR369668_2004-09-28:0.0002197390,ERR502387_2009-07-24:0.0004388766):0.0000008948):0.0000008948,ERR502335_2007-05-30:0.0000008948):0.0002183168):0.0000008948,(ERR369662_2004-04-18:0.0000008948,ERR502389_2009-10-15:0.0006590755):0.0002183199):0.0000008948):0.0000008948):0.0000008948,(ERR369619_2001-04-04:0.0000008948,((ERR369705_2006-06-20:0.0002192639,ERR369737_2011-05-27:0.0006647577):0.0000008948,ERR369713_2007-01-24:0.0004390504):0.0000008948):0.0002194755):0.0000008948,(ERR502331_2007-03-13:0.0000008948,(ERR502360_2008-05-19:0.0000008948,ERR502361_2008-06-25:0.0000008948):0.0004391044):0.0002192448):0.0002192524,ERR600633_2000-07-12:0.0008804280):0.0000008948,ERR600653_2004-01-16:0.0002192795):0.0000008948,ERR369594_2000-01-21:0.0000008948);
