# Supplementary material for: Robust analysis of prokaryotic pangenome gene gain and loss rates with Panstripe
Source: Genome Res. 2023 Jan;33(1):129–40. doi: 10.1101/gr.277340.122 (PMC9977150; doi:10.1101/gr.277340.122)
Supplement: Supplemental Material [file supp_gr.277340.122_Supplemental_Code_0.1.0.tar.gz.zip › panstripe-manuscript-0.1.0/data/spneumoniae/GPSC103_BD.tre]

((14520_5#81:23.10538547,(16399_7#34:1.345120033,((((17794_7#5:0.515752824,(17794_7#177:0.3824908834,14520_4#75:0.7158238834)n30:0.4665959407)n29:0.1501299738,14520_5#39:0.8325497978)n28:0.1505441672,16399_5#41:0.8164269651)n27:0.1365343815,16399_6#24:0.5362953466)n26:0.2254916868)n25:21.26026543)n1:4.739834788,((((((((15873_5#86:0.9262261818,15873_4#2:1.009559182)n9:0.206117988,(14520_4#29:0.8026936235,15873_3#31:0.9693606235)n10:0.2463165463)n8:0.2077797863,15873_5#77:1.423456956)n7:0.4537355055,17794_7#34:3.543859462)n6:5.506567533,14410_7#28:7.300426995)n5:2.43152952,((19646_1#36:3.902888414,19646_1#35:3.902888414)n12:6.579932472,17428_8#128:9.399487886)n11:1.082468628)n4:0.2596188438,17428_8#127:10.74157536)n3:9.697027662,((15378_2#36:13.43262355,(((16399_7#17:0.9842582729,(16453_2#29:0.7881816718,16453_2#36:0.5381816718)n18:0.1960766011)n17:6.85239447,15873_3#39:8.503319743)n16:0.2573716578,((((17794_7#8:5.331499972,17794_7#26:6.664833972)n22:0.2328550804,(15531_6#6:5.028774717,17794_8#77:6.195441717)n23:0.7022473358)n21:0.2423157567,17794_8#65:7.140004809)n20:0.254895514,16399_6#30:6.061566323)n19:2.032458078)n15:5.005265151)n14:0.2678364127,(15531_6#15:15.34003261,15531_5#84:11.00669861)n24:2.36042735)n13:6.738143056)n2:7.073284233)Root;
