# Supplementary material for: Robust analysis of prokaryotic pangenome gene gain and loss rates with Panstripe
Source: Genome Res. 2023 Jan;33(1):129–40. doi: 10.1101/gr.277340.122 (PMC9977150; doi:10.1101/gr.277340.122)
Supplement: Supplemental Material [file supp_gr.277340.122_Supplemental_Code_0.1.0.tar.gz.zip › panstripe-manuscript-0.1.0/data/spneumoniae/GPSC10_BD.tre]

((17175_8#24:12.95345309,(15531_6#36:12.42469483,((((16288_6#62:6.576907666,(16288_5#10:4.9923134,(16288_8#85:3.902076221,16288_8#79:3.818743221)n9:1.506904178)n8:1.417927267)n7:1.591854378,16288_3#51:8.002095044)n6:1.222483511,(20925_3#73:7.417178539,(17138_5#25:7.426321971,16288_5#40:7.592988971)n11:0.4908565681)n10:1.474067015)n5:0.4674219383,20925_3#45:11.19200049)n4:2.732694334)n3:0.5287582638)n2:276.42504,((15682_2#23:78.11135994,((15682_2#77:18.58437455,(22841_2#103:5.197873789,(22841_2#98:4.661791828,(22841_4#160:1.465823199,22841_1#123:2.465823199)n17:1.195968629)n16:0.5360819613)n15:14.05316777)n14:19.34557375,(18090_1#100:23.42614376,((18090_1#135:25.44652028,(24775_1#82:23.20849039,(17794_8#158:14.13064632,(17794_8#139:15.19271141,17794_8#156:9.442711405)n23:4.271267912)n22:5.327844078)n21:4.238029883)n20:1.711889494,(11511_7#62:15.76715418,(21999_8#53:16.24489895,(12291_1#32:9.892143885,11658_8#13:12.89214389)n26:0.5194220682)n25:13.18892123)n24:0.5579225894)n19:3.26773399)n18:4.170471546)n13:41.68141163)n12:16.83376588,(17870_8#109:78.01169694,(((((((23164_8#136:17.85970348,15682_2#15:20.35970348)n34:34.69320202,(((16288_5#44:12.06952491,(17138_5#64:11.42139855,16288_6#43:11.25473155)n38:0.5647933594)n37:0.5438970103,16288_3#74:10.19675492)n36:5.104167615,((16288_5#4:15.11741976,16288_5#7:15.11741976)n40:0.4692633715,(20925_3#65:10.02001595,17138_5#36:9.936682952)n41:5.816667177)n39:1.71423941)n35:40.08531596)n33:12.46228597,(13091_6#38:22.37734245,((((15682_1#94:15.35176959,(21127_2#94:8.992910671,(21999_8#52:9.760024154,21999_8#96:10.09335815)n48:3.816219517)n47:3.525525922)n46:2.139106467,(((11657_4#82:3.40969452,(13154_2#65:4.01518151,19084_7#106:4.01518151)n52:0.3945130104)n51:3.31636018,19084_8#85:7.7260547)n50:6.244957757,((15682_2#36:12.20269511,(21127_1#123:13.32317819,(12291_3#52:3.005776038,11511_8#72:2.005776038)n56:3.484069157)n55:1.54618292)n54:3.602267641,((22841_1#7:4.892104,22841_1#37:4.892104)n58:4.087677593,(22841_3#1:2.349849989,(22027_1#51:1.860903879,22027_1#48:0.8609038792)n60:1.48894611)n59:1.629931604)n57:4.658514162)n53:2.332716702)n49:0.4365306021)n45:0.4587725093,21127_1#84:20.53298257)n44:2.250277283,(15608_4#16:18.64982043,11657_4#85:12.89982043)n61:4.21677242)n43:5.260749596)n42:41.63784902)n32:4.558253872,(((17150_6#27:49.03119902,(19084_7#44:28.71111136,(22027_1#144:15.95001681,(22841_4#62:11.41602039,22841_3#139:6.416020389)n67:7.533996425)n66:9.761094547)n65:18.15342066)n64:18.86598709,((21053_8#175:4.675763547,21053_8#176:4.675763547)n69:60.75179939,(((20925_3#99:7.566837877,(20925_3#57:6.728365593,(20925_3#104:2.617000945,20925_3#49:6.283667945)n74:0.444697648)n73:4.838472284)n72:38.68519509,((22841_1#109:11.09317455,14520_6#16:11.67650755)n76:9.899622375,((16288_5#36:18.29874821,20957_7#125:12.96541421)n78:4.720332187,24775_1#118:23.85241339)n77:2.140383533)n75:25.25923604)n71:7.456774072,(((12291_5#47:11.30893873,13154_3#57:10.80893873)n81:7.637360933,(19084_8#133:15.84862445,(13414_2#59:12.38919464,11679_1#37:8.80586164)n83:6.126095815)n82:3.181009205)n80:20.3505903,18090_1#112:38.96355696)n79:13.74525007)n70:9.468755901)n68:0.552956175)n63:3.728421489,((21999_7#122:33.56287439,11657_2#26:20.81287439)n85:23.68941427,(14520_6#34:30.70160513,((((17794_7#58:8.784553948,(17794_7#62:4.444703174,17794_8#140:6.528037174)n91:1.506516773)n90:0.4908049444,18623_5#46:7.442024892)n89:3.993626846,18090_1#144:13.85231874)n88:3.2920408,18090_1#84:7.144359537)n87:12.80724559)n86:25.30068353)n84:12.20665194)n62:3.114504745)n31:8.995475625,(14520_6#66:68.73767329,18456_1#96:57.98767329)n92:10.66458068)n30:2.010130329,13414_8#63:77.6623843)n29:1.285545231,(((17138_5#12:20.50584842,((17870_7#56:5.626480637,14936_6#57:4.959814637)n97:7.582591054,(20925_3#76:0.627880851,20925_3#84:0.627880851)n98:13.41452484)n96:7.463442729)n95:49.7090318,(((((17870_8#71:2.694138097,9789_2#43:2.110805097)n103:6.006821257,15378_3#43:7.200959354)n102:1.744576434,((15995_2#32:8.53929056,15378_2#14:8.12262356)n105:3.751577143,20287_5#129:5.040867703)n104:0.5713350854)n101:9.296063226,((((17870_8#165:13.92082068,(17966_5#20:13.05734595,(14566_6#83:8.383016603,(((((15378_4#16:4.659547949,((((14936_6#37:0.7812985064,14936_6#35:0.5312985064)n120:6.833837043,(17870_7#49:7.424849747,(9716_7#16:0.2316637282,9789_4#80:0.5649977282)n122:2.276519019)n121:1.023618802)n119:0.3443054088,(17966_5#81:7.093956771,19341_2#50:7.593956771)n123:1.532150188)n118:0.3986020995,9789_5#49:4.274709058)n117:0.3848388913)n116:0.3307897407,14936_4#27:8.40700469)n115:0.3662669973,15378_4#78:5.189938687)n114:0.4020397189,(9789_3#57:1.161205326,(9716_7#39:0.7860973447,14936_5#68:1.119430345)n125:0.3751079818)n124:4.01410608)n113:0.3877327255,(17870_8#138:1.08893354,17870_8#148:1.08893354)n126:7.807443592)n112:1.069972471)n111:0.4243293424)n110:2.863474735)n109:2.52440217,((9789_2#81:8.482884301,(17870_7#129:5.445514682,17870_8#133:9.445514682)n129:2.620702619)n128:4.143606523,(15873_1#90:6.857379856,14555_4#74:6.607379856)n130:7.435776968)n127:0.4853990259)n108:2.821199458,14913_3#41:15.76642231)n107:0.5127163615,(17794_7#119:1.515531907,17794_7#20:2.348865907)n131:14.84693976)n106:1.879127345)n100:44.49812794,21127_1#14:66.15639395)n99:2.641819265)n94:12.37642725,(20925_3#79:36.79339381,(((13415_7#74:10.47044375,(13414_8#56:2.656470232,13415_7#55:5.489803232)n273:5.397306518)n272:4.529155911,(12837_5#14:8.737145142,(14555_3#51:9.666962138,((14566_4#40:8.868197026,(14412_1#44:2.133684122,(14566_6#76:0.7860448776,14566_6#87:0.9527118776)n279:3.680972244)n278:6.151179904)n277:1.916328166,(((14566_4#32:6.038787776,(14566_4#48:1.630652906,14257_1#6:0.6306529056)n283:3.991467871)n282:3.535899955,(13470_1#71:5.492085384,12837_1#17:4.075418384)n284:1.082602348)n281:1.195927803,(14410_8#39:6.776177263,12837_1#23:4.026177263)n285:2.577771272)n280:0.4305766565)n276:0.4657699459)n275:0.4868500045)n274:3.429120519)n271:20.02086867,(22027_1#59:25.49754708,(24775_1#68:30.00212627,(12291_5#40:10.29130251,((22027_1#37:16.25658573,(22841_2#142:14.85167329,((((((14913_2#21:12.57680841,(13470_1#55:4.827526364,12837_1#31:3.660859364)n150:2.665949049)n149:2.64702877,(13415_8#80:12.02776294,(14412_1#71:10.68460017,((((12837_2#38:6.740863454,((((((((14412_2#46:5.141176779,(13415_4#96:1.159962632,14410_8#48:2.576629632)n165:0.3978801466)n164:1.389555297,(14555_3#42:3.136176796,14555_4#22:6.719509796)n166:0.4778882801)n163:0.3374580534,17138_4#73:9.034856129)n162:0.3660223831,((14257_1#76:1.366764971,14913_2#16:4.700098971)n168:3.024851783,14566_4#41:4.558283754)n167:0.5092617588)n161:1.027808161,14555_4#95:9.095353673)n160:0.4489621826,(13415_8#55:6.76006323,17059_8#52:10.01006323)n169:0.6175856254)n159:0.495669252,13470_1#51:6.289985107)n158:2.221348734,(14723_4#66:10.04227365,((15841_3#48:11.07055385,(12837_1#83:4.399915068,((13415_6#20:4.918471583,14555_3#37:3.168471583)n175:3.303825145,(((12162_1#2:5.858552324,(14913_2#49:4.518699044,14936_4#25:5.935366044)n179:0.5898532791)n178:3.736593087,(12837_1#38:0.9715142691,13415_6#71:2.804847269)n180:1.623631141)n177:1.293497046,(((13415_5#47:4.253059413,(12837_1#44:1.490603605,14566_4#78:5.907270605)n184:0.8457888078)n183:0.4008419101,(12162_1#62:9.785734122,((14412_2#13:6.208730049,(((17138_4#68:0.8434497297,(17138_4#62:0.4342394598,17138_4#56:0.2675724598)n191:0.4092102699)n190:4.352308324,((17150_5#47:6.309290121,12291_6#77:4.475957121)n193:0.6410447008,17150_5#82:3.200334822)n192:1.828756232)n189:0.6329461906,12837_5#61:0.4953712446)n188:0.2966928042)n187:0.6747016334,(14412_2#60:6.06107194,17059_7#13:8.22773894)n194:0.5723597426)n186:0.7356354392)n185:0.3681672015)n182:0.7139560593,((((12837_4#72:1.751213491,12837_2#6:1.001213491)n198:1.041519687,((14913_2#73:6.995215049,14412_2#70:5.828548049)n200:0.6125610128,(17175_5#40:5.121244673,13415_5#15:1.787911673)n201:1.319864389)n199:0.6016241167)n197:0.3108716367,17150_4#65:7.103604815)n196:1.01702031,(12291_6#46:8.098979411,(13414_8#8:2.166590455,((12162_1#30:4.240972032,(14555_4#64:2.209325399,14936_4#63:4.209325399)n206:0.6149796333)n205:2.189898843,14913_6#38:3.847537875)n204:1.81905258)n203:0.4323889558)n202:1.854979714)n195:0.3305652573)n181:0.2707850735)n176:0.3336542729)n174:0.3442853393)n173:0.4206387802)n172:0.5279844046,(13415_5#8:6.532354768,(((12291_6#28:2.185171954,14913_2#50:1.851838954)n210:8.741241079,(((12837_1#34:0.7589425375,(12837_2#75:0.3320139547,(14913_3#76:1.828571548,14566_6#43:4.328571548)n215:1.503442407)n214:0.7602625828)n213:3.000441702,((14257_1#45:6.335631491,(((13414_8#31:3.065179822,14555_3#71:4.481845822)n220:1.016203377,((((12837_4#33:2.519414601,12837_1#80:1.602747601)n224:0.3242823256,(14410_8#6:2.322107734,17150_4#60:4.238774734)n225:2.604922192)n223:0.6526275584,(((17175_4#14:1.894852203,17150_6#75:3.728186203)n228:7.194856095,((13414_8#2:1.712858143,(((((13415_7#35:2.643643303,(14913_6#86:0.1908328324,14913_6#78:0.4408328324)n236:0.5361434703)n235:0.9142575682,(17150_4#23:2.924619732,14410_8#85:1.174619732)n237:1.716614139)n234:0.2317306082,17150_5#79:8.622964479)n233:0.2156570065,(14566_5#95:2.988106157,(17175_5#9:2.403198678,(17175_6#61:0.3629568108,17175_6#67:0.3629568108)n240:2.373575867)n239:0.5849074794)n238:2.100515329)n232:0.5640269555,14257_1#80:2.985982441)n231:0.2268757017)n230:0.238131,(13415_8#87:3.447128286,13415_5#23:1.363795286)n241:1.670526856)n229:0.4720531556)n227:0.2495956534,(14412_2#74:4.425002307,14555_3#39:1.841669307)n242:2.664301645)n226:0.4903535327)n222:0.1997036109,14566_4#64:6.862695095)n221:0.2186881035)n219:0.3765465799,12837_2#65:3.291262779)n218:0.2110357122)n217:0.2036651132,12837_4#70:4.539296604)n216:0.2200876354)n212:0.2418605207,12837_4#77:5.00124476)n211:0.2585012731)n209:0.261735619,14257_1#25:7.271481652)n208:0.2608731157)n207:0.5661834847)n171:0.5270684003)n170:0.2190601885)n157:0.2295296121)n156:0.2461902994,(12837_2#59:2.964690281,((((((17175_5#66:1.939304379,(14936_6#68:0.7741965832,(14936_6#69:0.3410105684,14936_6#70:0.3410105684)n251:0.4331860148)n250:4.915107795)n249:2.747017532,(14566_5#12:3.376321924,13415_8#35:2.959654924)n252:1.226666986)n248:1.165366619,14913_3#71:6.935022529)n247:0.4403943832,13415_6#69:5.208749912)n246:0.5004054303,14412_1#78:5.042488343)n245:0.4937386816,12837_3#30:2.786227024)n244:0.595129257)n243:3.939030472)n155:0.2578165147,17794_7#71:16.24487027)n154:0.2703163708,(12837_1#39:2.459602704,12837_2#57:2.542935704)n253:4.805583934)n153:0.2527465271)n152:0.6764967717)n151:0.6960742463)n148:0.2865619423,(14566_5#51:11.66846915,(12837_4#41:5.990134827,(13415_6#84:7.529299233,(14913_3#4:4.45282361,13415_6#74:1.53615661)n257:2.243142623)n256:1.460835594)n255:1.845001323)n254:2.341929975)n147:0.2929574977,(14410_8#71:5.851303721,(14566_6#35:3.970061637,13415_6#68:2.303394637)n259:4.797909083)n258:6.368719903)n146:0.8018750037,(12837_4#16:2.510777001,(15841_2#68:0.3426358286,15841_2#92:2.675969829)n261:5.584807172)n260:8.177788626)n145:0.8961475417,(((((14412_2#72:0.5321081466,(14566_6#66:0.4209071036,14566_6#58:0.3375731036)n267:0.277868043)n266:5.751046046,((17138_4#19:7.067708841,13415_5#10:1.817708841)n269:0.5054872238,12837_1#33:0.573196065)n268:0.2932911277)n265:0.3370008029,12837_4#59:2.036821996)n264:8.309797592,14555_3#64:10.51328559)n263:0.6778797294,(14555_3#9:4.974280526,14913_2#86:9.057614526)n270:7.716884791)n262:0.8102138519)n144:3.683627122)n143:0.4049124428)n142:1.178372636,((22114_6#15:2.286690845,(22027_1#125:2.882603645,22027_1#122:2.882603645)n141:1.4040872)n140:9.050927816,(22667_8#62:5.670525967,22027_1#49:1.670525967)n139:7.667092694)n138:7.097339709)n137:0.439677136)n136:4.127490768)n135:4.495420808)n134:5.856254253)n133:0.6062594752)n132:41.46457965)n93:4.439956068)n28:2.147100408)n27:8.100095882)n1:192.4333673)Root;
