# Supplementary material for: Robust analysis of prokaryotic pangenome gene gain and loss rates with Panstripe
Source: Genome Res. 2023 Jan;33(1):129–40. doi: 10.1101/gr.277340.122 (PMC9977150; doi:10.1101/gr.277340.122)
Supplement: Supplemental Material [file supp_gr.277340.122_Supplemental_Code_0.1.0.tar.gz.zip › panstripe-manuscript-0.1.0/data/spneumoniae/GPSC117_BD.tre]

(((((15531_3#87:2.23796806,(17966_5#86:2.234998263,17870_8#128:0.7349982628)n6:0.3363027976)n5:0.6973585503,18456_1#162:1.768659611)n4:6.40270112,((14936_6#62:2.177948626,15378_4#24:1.511281626)n8:3.802890689,17966_5#56:2.897506315)n7:3.107188415)n3:8.62716059,((15531_4#82:0.7049564921,15873_5#69:0.7882894921)n10:3.4922419,(14520_4#47:0.7601276672,(14520_4#50:0.4149774272,16453_2#19:0.5816434272)n12:0.34515024)n11:3.687070725)n9:8.184656929)n2:19.28794497,((15531_6#25:9.677222162,((14410_4#33:2.430863352,(15378_2#35:0.8827193552,15531_5#50:1.216052355)n18:1.381477997)n17:3.464794392,(14520_4#68:2.914632479,(14520_4#52:1.000154209,(16399_7#29:0.6565889448,(14520_5#62:0.7582840111,(15873_3#70:0.3814819813,(15873_3#36:0.3396393436,15873_3#51:0.3396393436)n24:0.1251756378)n23:0.1268020298)n22:0.1483049338)n21:0.3435652642)n20:1.33114527)n19:0.4810252654)n16:1.948230417)n15:8.034914815,((17794_8#83:0.9155506555,14520_7#35:0.3322176555)n14:0.3688564086,14520_7#37:0.5344070641)n13:12.34439591)n1:19.20766331)Root;
