# Supplementary material for: Robust analysis of prokaryotic pangenome gene gain and loss rates with Panstripe
Source: Genome Res. 2023 Jan;33(1):129–40. doi: 10.1101/gr.277340.122 (PMC9977150; doi:10.1101/gr.277340.122)
Supplement: Supplemental Material [file supp_gr.277340.122_Supplemental_Code_0.1.0.tar.gz.zip › panstripe-manuscript-0.1.0/data/spneumoniae/GPSC11_BD.tre]

(((19341_3#2:43.40639536,19084_7#53:46.40639536)n60:26.25370894,(13710_1#7:64.76842199,((15531_6#19:43.17045567,21999_7#171:41.17045567)n63:22.4869411,((18456_1#15:17.45215686,(15378_3#49:1.158590772,17870_7#151:1.158590772)n66:10.87690008)n65:45.37812295,(((((11658_2#28:13.70629335,((12291_1#33:11.89100468,13670_3#20:12.89100468)n73:1.003031855,(19084_7#149:11.22312488,19084_7#131:11.22312488)n74:2.670911656)n72:0.8122568159)n71:21.65082704,((19084_8#22:33.84565507,12291_1#34:31.84565507)n76:2.185621814,(12291_3#2:21.77283106,19084_8#71:21.77283106)n77:13.25844583)n75:1.325843501)n70:14.72467129,((((22841_1#130:9.788302216,(22841_3#147:2.360646641,22841_1#178:7.360646641)n82:1.427655574)n81:4.21694789,(22841_1#39:10.04775902,((14673_4#64:6.077656321,(((22841_4#37:3.489032083,22841_4#123:3.489032083)n88:3.786812524,22841_4#15:7.275844607)n87:0.2339733826,22841_2#60:10.50981799)n86:0.2345053309)n85:3.059581663,(22841_1#18:9.58386093,((((22841_1#58:5.964466351,23164_8#85:3.964466351)n93:1.000961103,22841_4#63:7.965427453)n92:1.262160584,(((22667_7#147:1.295847121,22841_1#36:2.295847121)n96:3.430629732,22841_3#118:2.726476853)n95:0.2183896775,(22841_3#168:1.073361682,22667_7#129:4.073361682)n97:1.871504848)n94:1.282721508)n91:2.131188032,22841_1#147:11.35877607)n90:0.2250848597)n89:0.2200440535)n84:0.2438540355)n83:0.957491087)n80:24.76049158,(9789_2#1:27.48395562,(17870_8#174:3.693551866,17870_8#190:3.776885866)n99:29.87373675)n98:6.781786074)n79:15.30327787,((21999_7#165:40.68211031,(((21127_2#128:18.33787383,(21127_2#144:10.39184347,(21127_2#92:6.92245356,21127_2#21:6.67245356)n106:2.88605691)n105:7.94603036)n104:2.871251682,(21999_7#142:23.55380861,(((21127_2#13:9.600628413,21127_2#103:10.18396241)n110:0.7678795282,(21127_2#50:10.38255065,((21127_2#46:1.230970987,21127_2#48:1.230970987)n113:7.592152133,21127_2#152:9.73979012)n112:1.559427526)n111:0.2359572947)n109:7.983703678,21127_2#41:18.51887862)n108:0.9515969916)n107:0.9053169017)n103:1.357577583,21127_1#185:21.48337009)n102:14.69874021)n101:9.830861326,(14412_1#33:42.87374518,(13414_1#57:46.45378339,(14913_5#89:6.862585197,17175_8#82:8.195919197)n116:40.92453119)n115:0.2532947894)n114:3.055893456)n100:2.806047929)n78:2.012772121)n69:1.316062943,((19084_8#174:6.259084069,11658_2#85:5.509084069)n118:37.60067473,(((12291_4#63:20.89846825,14673_1#54:15.64846825)n121:7.272478131,(11511_7#28:1.752845098,11657_1#71:1.836179098)n122:16.66810128)n120:13.0750924,(11511_7#57:15.72325041,(15608_2#68:14.16734732,11940_1#4:13.58401432)n124:0.9725700863)n123:15.77278837)n119:2.280386023)n117:9.954762824)n68:4.097238364,((((14673_4#73:17.10190706,((16288_5#1:9.965152089,16288_6#20:9.965152089)n130:0.2521857894,((16288_3#44:4.068936829,(16288_4#7:2.653786293,16288_4#29:2.820453293)n133:0.6651505356)n132:3.960594247,(16288_8#7:3.932369702,((17138_5#16:7.344186964,(16288_8#75:7.412349755,(16288_5#48:5.021826547,16288_5#23:5.188493547)n138:2.057189207)n137:0.2651712089)n136:1.380294385,16288_3#69:6.724481349)n135:0.2912213535)n134:0.2638283737)n131:0.9378068024)n129:12.71790218)n128:28.26014192,(((16288_8#19:8.004606746,(16288_8#21:7.138347125,(16288_8#30:0.74181683,16288_8#31:0.74181683)n143:6.396530295)n142:0.8662596206)n141:4.416517843,(16288_4#21:13.48121688,16288_5#13:15.31454988)n144:2.189907706)n140:30.39796912,(16288_3#63:10.83354429,((16288_7#48:4.224492744,(16288_7#42:3.968355496,16288_4#42:7.385021496)n148:0.2561372475)n147:0.247522365,16288_5#66:9.638681109)n146:3.194863184)n145:35.06888241)n139:3.292955272)n127:6.464477179,(((12837_1#43:25.37844231,((17150_5#6:17.80675532,(14410_8#35:11.88183604,(17150_4#15:13.64740178,(((15841_5#29:6.123904598,13415_5#25:1.873904598)n158:5.427308733,((15731_8#94:8.310584853,15841_5#75:8.477251853)n160:1.145883234,(14412_1#13:0.1769839335,14412_1#45:0.1769839335)n161:8.529484153)n159:0.2614122453)n157:1.286140443,((17150_5#85:4.528288174,(17175_6#46:4.455745576,14555_4#92:5.122411576)n164:0.2392095984)n163:7.229360294,14257_1#11:9.507648469)n162:0.2463723055)n156:1.810048006)n155:0.2344342589)n154:3.758252277)n153:5.730419454,(((13415_5#53:6.681042683,14913_2#43:8.764376683)n167:4.391117709,(14913_7#64:15.71958105,14257_1#64:11.13624805)n168:1.352579346)n166:3.109752219,((14566_4#95:10.49583011,13470_1#3:8.995830114)n170:1.227766367,(12162_1#87:12.502939,(14723_6#45:7.256777804,((14412_1#24:2.989086465,14555_4#55:5.489086465)n174:2.263221232,(17138_3#65:3.393772265,13470_1#12:1.143772265)n175:5.358535433)n173:1.337803106)n172:1.912828199)n171:2.887323477)n169:4.541650131)n165:5.938595159)n152:7.007934541)n151:22.08096143,(13415_4#93:27.2273333,(13415_5#7:23.39976557,(15841_4#32:27.86508823,(17175_4#24:22.51487423,(((17175_6#81:9.573258614,(15841_2#81:0.1774518596,15841_2#73:0.1774518596)n183:10.22913975)n182:0.6894204011,(17150_5#70:8.802792278,(17059_7#65:8.461093036,14913_5#84:9.294426036)n185:2.425033242)n184:1.543219737)n181:6.357726831,17175_5#62:16.62040585)n180:3.394468388)n179:5.016881001)n178:1.70134334)n177:3.910901721)n176:21.98207045)n150:0.9461503991,(14913_5#9:54.30452064,(15682_1#5:24.68331333,((21053_8#182:11.36321911,21127_1#71:10.86321911)n189:17.08807,15682_2#76:27.53462311)n188:2.31535722)n187:25.0378743)n186:2.1010335)n149:0.254305016)n126:2.554666569,(((((15378_2#43:1.270368333,16399_7#37:1.103701333)n194:0.2106189964,17428_8#148:1.31432033)n193:0.2934478291,14520_4#13:1.774435159)n192:47.75230127,(((19341_2#46:16.7603191,((15995_2#1:5.567387203,(17150_6#67:6.402997415,17175_7#17:6.069663415)n200:0.2477237883)n199:7.034500084,(17059_7#4:8.507851078,14410_8#31:4.341184078)n201:3.010703209)n198:2.575097812)n197:0.74505325,((15995_1#105:10.96018411,17059_6#54:9.960184114)n203:2.28018116,(14723_6#42:8.677741979,(15995_2#111:0.1824844302,17059_6#44:0.1824844302)n205:12.74525755)n204:0.7292902948)n202:2.431673075)n196:29.7333437,((15531_2#65:0.3486673459,15531_2#52:0.3486673459)n207:11.58982853,((15378_4#21:0.3178096595,12290_3#49:0.3178096595)n209:4.376805048,((((15378_3#25:0.136174978,15378_3#26:0.302840978)n213:2.05631291,(17870_7#132:0.4067119419,14936_5#62:0.3233789419)n214:1.702441946)n212:0.7824926295,(12290_3#63:0.1621673621,14936_5#51:0.2455003621)n215:2.312813155)n211:1.821192256,(15378_3#46:0.4182666051,(9789_5#76:0.1049652227,9789_4#72:0.4382992227)n217:0.1466343824)n216:4.211239168)n210:0.2317759337)n208:1.993881169)n206:34.71688617)n195:7.954687387)n191:4.108474903,((17150_4#64:19.98617,(13415_5#29:0.7933710794,13415_5#21:0.7933710794)n220:15.94279893)n219:24.01443717,(17175_5#17:13.15797908,((15995_2#31:1.044046528,15995_2#126:1.127379528)n223:12.16067996,(17870_8#143:10.40986344,(15874_1#19:6.458286635,(15995_2#119:10.18912467,17175_8#47:10.77245767)n226:0.2691619627)n225:1.201576807)n224:1.628196046)n222:3.286586596)n221:30.84262809)n218:10.46793716)n190:1.745981389)n125:2.113900266)n67:0.251853814)n64:2.660449966)n62:1.361025219)n61:5.891682317)n1:304.1128179,(((15608_3#35:3.167410373,(15608_4#3:4.773166332,(15608_3#91:1.830251383,15608_4#14:1.996917383)n6:2.77624895)n5:0.227577041)n4:14.5504752,((22841_2#105:15.93988775,21053_8#150:14.18988775)n8:1.460114571,(13414_1#88:11.56791154,(((((21999_8#49:9.768001551,(19341_3#3:5.239332017,(19341_3#101:1.716994007,(19341_3#90:1.509619844,(19341_3#27:4.253581101,(19341_3#61:2.108967934,19341_3#34:1.108967934)n19:3.144613167)n18:0.2560387429)n17:0.2073741626)n16:1.522338011)n15:2.695336533)n14:0.2280443703,(15608_4#40:5.157078539,15608_4#39:5.157078539)n20:5.005634382)n13:1.42772058,(22841_1#149:9.117892156,((22841_4#42:6.326657583,22841_2#49:9.326657583)n23:1.516090739,(22841_1#153:3.147775152,22841_2#74:5.147775152)n24:5.69497317)n22:0.2751438341)n21:1.472541344)n12:0.2530829386,(22841_4#36:6.337489695,22841_2#23:8.337489695)n25:3.506026744)n11:0.2410594888,(((13414_3#14:8.990961202,(22841_1#27:6.68321883,(22841_1#117:7.620881358,(22841_2#56:5.695941379,22841_4#167:3.695941379)n31:2.924939979)n30:2.062337472)n29:0.2244093713)n28:1.443713583,((22841_4#64:9.028237861,(22841_1#159:6.634725056,(22841_1#26:3.375612462,22841_2#34:6.375612462)n35:0.2591125941)n34:3.393512805)n33:1.105586288,((22841_2#106:10.87953681,((22027_1#135:2.657810238,22841_2#78:6.657810238)n39:3.007420824,((19341_3#56:6.750934132,19341_3#81:2.750934132)n41:1.434450874,(22841_2#29:5.349474635,(22841_2#71:4.857998331,22841_4#41:1.857998331)n43:1.491476304)n42:2.83591037)n40:1.479846057)n38:0.2143057491)n37:1.044549294,22667_7#125:7.924086105)n36:0.2097380441)n32:0.2175176357)n27:0.5199975569,(((22841_2#32:8.980539164,11679_1#23:5.313872164)n46:1.185973916,((14913_7#28:5.371589301,(14936_4#12:3.415485894,14913_6#5:3.998818894)n49:3.706103407)n48:1.931132267,(13353_7#28:7.173476101,22841_2#120:8.173476101)n50:1.129245467)n47:0.8637915123)n45:0.2949601,22841_4#155:9.46147318)n44:1.409866161)n26:0.2132365865)n10:0.2333356164)n9:4.082090774)n7:2.567883255)n3:2.569015529,(((((19341_3#46:2.882281669,(19341_3#40:1.664698333,19341_3#60:2.664698333)n56:0.2175833353)n55:1.111826943,(19341_3#20:0.8922669223,19341_3#44:1.892266922)n57:1.101841689)n54:11.17299913,21127_1#8:14.91710774)n53:0.9318729773,21127_1#26:18.43231371)n52:4.08152203,(22841_4#30:7.005523385,(22841_1#41:5.752091667,23164_8#101:4.752091667)n59:0.2534317181)n58:11.17497936)n51:1.356398359)n2:354.2360211)Root;
