# Supplementary material for: Robust analysis of prokaryotic pangenome gene gain and loss rates with Panstripe
Source: Genome Res. 2023 Jan;33(1):129–40. doi: 10.1101/gr.277340.122 (PMC9977150; doi:10.1101/gr.277340.122)
Supplement: Supplemental Material [file supp_gr.277340.122_Supplemental_Code_0.1.0.tar.gz.zip › panstripe-manuscript-0.1.0/data/spneumoniae/GPSC12_BD.tre]

((15682_1#41:300.2361274,((((15531_7#24:39.43789418,19341_2#125:26.60456118)n18:27.51375487,(15682_1#91:44.67118405,(17059_8#1:11.89903985,15995_1#30:8.899039849)n20:34.0221442)n19:24.280465)n17:8.343931296,((21127_1#22:45.42139898,(15682_1#32:22.12797056,15682_1#54:22.62797056)n23:18.29342842)n22:34.60342736,(21127_1#56:76.16653524,((12291_4#80:42.72540169,13353_7#36:45.30873469)n26:0.6926678607,((13414_3#23:42.6433123,14673_3#23:34.8933123)n28:0.6589771844,(((((((12299_1#16:16.77083738,11822_1#95:7.520837376)n35:3.405948024,(14673_1#28:11.69996578,(12291_5#57:16.09601911,14673_4#17:16.09601911)n37:1.85394667)n36:2.310152619)n34:6.295478058,18623_5#47:27.05559646)n33:0.6534202729,(14673_2#66:20.03538879,(22841_2#158:16.09762991,12291_5#55:19.59762991)n39:5.521091884)n38:1.840294938)n32:7.617967041,(15682_1#6:19.56498838,15682_2#47:23.64832138)n40:14.7619954)n31:0.7573629209,(14673_3#41:34.28248893,(15682_2#20:37.42957201,((11679_1#1:22.12935659,11658_8#1:22.29602359)n44:1.715811083,((((13353_7#33:32.49100355,(21999_8#27:31.36930386,(13710_2#28:22.57180002,12291_5#79:19.57180002)n50:7.547503844)n49:1.621699685)n48:2.576726867,(14673_3#95:21.13896665,14673_3#44:24.55563365)n51:1.762096767)n47:1.40081933,(((19341_2#157:20.04056923,((15682_2#33:29.5727237,(((11657_8#32:21.11414358,(21127_1#34:19.23412722,21999_7#99:17.81746022)n60:6.380016357)n59:3.819172587,14412_2#75:26.34998316)n58:0.6000889419,15682_1#58:26.53340511)n57:0.6226515924)n56:0.5833014489,14673_4#62:27.23935815)n55:2.051211082)n54:3.097057844,(((13414_3#70:24.19570972,(14673_1#8:10.68299733,17966_5#119:7.18299733)n64:14.0960454)n63:7.453374027,12837_3#1:24.39908375)n62:0.6575332713,(((19084_8#166:22.98584453,(13710_1#29:23.23683933,19084_8#140:19.65350633)n68:3.332338201)n67:1.843810278,(13414_1#14:22.67158172,(((13710_1#61:19.37794329,(((22841_2#10:13.97505926,(22841_1#31:9.008383136,(22841_4#136:7.449484187,22841_4#141:8.449484187)n77:2.558898949)n76:1.966676129)n75:2.062781274,(22841_1#146:14.42671846,(22841_2#155:6.095782943,12299_1#2:9.762449943)n79:1.330935519)n78:0.6111220771)n74:3.096860226,((((22841_3#101:6.692992457,(22841_4#166:12.08623964,(22841_2#132:11.84291938,21999_8#47:10.67625238)n85:2.243320259)n84:0.6067528202)n83:1.278490633,(22841_2#69:14.3791146,(22841_1#190:12.80264459,22841_1#6:9.802644591)n87:0.5764700093)n86:1.592368489)n82:2.279465806,((22841_3#62:9.020033765,22841_3#151:10.02003377)n89:0.574549145,22841_2#81:16.59458291)n88:0.6563659853)n81:1.328766528,(22841_3#103:9.993734943,(((14936_4#82:10.41998839,14913_6#67:10.91998839)n93:1.568535885,19341_3#12:10.23852427)n92:0.6316696793,19341_2#169:9.870193951)n91:3.123540992)n90:2.585980481)n80:0.554985341)n73:1.659909522)n72:0.6541215401,(14673_3#6:11.2747694,(17966_5#121:7.127699706,(14673_4#12:2.881556465,17966_5#129:3.464890465)n96:3.829476242)n95:5.563736692)n94:4.757295429)n71:1.980424018,((11791_1#5:3.662216506,(19084_7#48:16.77814936,(12291_5#35:2.039610598,(11679_1#39:8.08037807,13710_1#21:11.83037807)n101:3.459232528)n100:1.738538761)n99:0.634067147)n98:4.406625678,(((14673_2#81:13.64507393,(((14673_4#50:9.754924873,(13414_1#21:3.17333207,14673_4#55:3.50666607)n108:6.748258802)n107:4.399861398,(14673_3#93:2.466808642,13710_2#18:12.63347564)n109:4.521310628)n106:1.846681708,(((14723_5#5:16.78222433,(13710_1#8:11.33894065,14673_4#37:8.088940648)n113:5.276616683)n112:1.320226889,12291_5#88:14.68578422)n111:0.5891842883,(22841_4#126:9.618522077,19084_7#60:12.61852208)n114:8.073113431)n110:0.6431654702)n105:0.6436059543)n104:0.6007186357,(11511_8#36:15.93889606,14673_3#63:8.60556306)n115:1.390229509)n103:0.6233597337,14673_1#6:21.5358183)n102:0.6163568819)n97:0.6103136608)n70:3.492425879)n69:2.241406088)n66:3.808355269,(13710_2#50:31.18239843,(13415_4#70:16.32572909,((17175_6#58:14.1177595,(18090_5#43:16.72316578,(17175_8#91:15.47237327,(12837_3#24:5.35103585,12162_1#57:11.93436885)n122:1.371337422)n121:1.417459507)n120:1.394593725)n119:3.623421042,(14566_5#7:15.55230431,13415_4#42:12.30230431)n123:2.105543234)n118:1.917881545)n117:9.606669337)n116:0.5389446527)n65:0.5852739413)n61:2.58101005)n53:0.5356516559,14673_1#60:30.17327873)n52:0.5452710139)n46:0.5460299513,14673_3#31:26.18124669)n45:0.497254977)n43:0.5010703362)n42:0.5195839265)n41:0.5518577589)n30:1.432445049,14723_6#64:40.26679174)n29:2.785497743)n27:2.949113067)n25:28.33179968)n24:3.5249571)n21:0.6040880043)n16:75.55345579,(16043_2#75:116.8974289,(12291_1#5:120.6525431,(((((19341_3#71:87.80400645,(((((((21127_1#163:18.12872394,21127_2#81:18.87872394)n137:5.132284185,21999_8#74:28.76100813)n136:3.207370928,21999_8#66:31.80171205)n135:8.464340457,21127_1#173:35.01605251)n134:3.478879486,(21127_1#184:36.07548273,((((21242_2#133:26.50201944,21999_7#143:30.08535244)n142:4.243097141,((21127_2#132:27.31392373,21127_2#160:27.48059073)n144:3.134028212,21127_2#7:29.44795194)n143:0.6304976385)n141:1.764380596,21999_7#159:36.17616418)n140:3.661075429,21127_2#154:36.6705726)n139:0.6549101228)n138:2.58611627)n133:0.6064179566,(21999_8#119:20.67950385,21127_2#22:15.42950385)n145:24.08851311)n132:36.23499038,(17794_7#61:74.01348876,(((19341_3#70:15.46381207,18090_2#29:6.463812067)n149:3.161145005,((18090_2#33:4.243656258,(19341_2#116:3.346563664,(19341_3#69:5.296202861,(24775_1#49:4.364982676,19341_3#68:3.364982676)n154:1.931220185)n153:6.050360803)n152:1.897092594)n151:0.6429622358,18090_2#27:4.886618494)n150:4.738338578)n148:38.80716555,18090_2#156:49.43212262)n147:14.08136614)n146:5.239518578)n131:11.05099912)n130:0.6602143772,(24775_1#114:54.78535804,(16288_8#82:53.38897186,24775_1#48:49.13897186)n156:0.6463861715)n155:39.67886279)n129:0.6316992649,18090_2#28:80.09592009)n128:5.12246055,((18090_2#23:21.48463895,18090_2#26:21.48463895)n158:61.27951162,18090_2#34:82.76415058)n157:2.454230063)n127:8.188494092,((19341_2#142:47.26643755,((((15682_1#64:16.35818274,(15682_1#76:11.97340771,(15682_2#14:12.2600435,15682_1#53:10.4267105)n166:0.6300312126)n165:5.134775028)n164:12.66214723,(21127_1#106:32.78716782,((19084_8#113:25.745557,(21127_1#93:4.047489168,21127_1#92:4.047489168)n170:24.53140083)n169:3.183950627,21127_1#11:32.67950763)n168:0.6076601944)n167:0.6498291477)n163:6.435161492,(15682_1#88:31.78667874,21053_8#181:35.87001174)n171:4.585479718)n162:16.31622694,24775_1#104:54.9383854)n161:4.328052147)n160:44.3736028,(((((21999_8#85:27.45424945,21999_8#18:26.95424945)n176:20.57412351,((21127_2#25:25.67703586,((12291_6#70:28.20949864,(((19341_2#105:3.724295099,18090_2#32:3.724295099)n183:2.086498465,18090_2#31:5.810793565)n182:5.862197429,(18090_2#24:10.03314315,19341_2#138:9.033143149)n184:1.639847845)n181:4.786507645)n180:0.5902958996,((14673_1#45:12.1456867,(13353_7#46:12.32349932,(13414_2#40:10.97689112,13710_2#59:11.81022512)n188:0.5966081962)n187:6.655520381)n186:5.903336478,13710_1#11:24.38235618)n185:4.500771361)n179:0.6272413241)n178:7.114376915,13710_1#14:36.79141278)n177:10.15362718)n175:0.6872346083,((13414_3#85:33.88042757,(24775_1#69:28.14509785,(13414_1#19:18.86845154,21999_8#7:22.45178554)n192:2.109979311)n191:10.15199672)n190:6.614732311,19341_2#136:27.91182688)n189:6.720447686)n174:17.69506644,((15531_5#93:7.652529424,15531_6#12:7.652529424)n194:6.291719184,(17794_8#41:10.25860746,19183_3#81:8.091940463)n195:4.852308144)n193:48.3830924)n173:2.906746077,((((13414_1#30:2.923158652,21999_8#41:6.673158652)n199:2.434920226,22841_1#5:6.274745878)n198:6.975005878,(19084_8#180:14.83920238,(15608_4#69:13.59941696,(14673_4#52:4.368400506,12299_1#72:5.035066506)n202:4.897683454)n201:2.073118417)n200:0.5772163795)n197:1.812374546,(15682_2#58:8.023008088,23164_8#120:4.273008088)n203:9.789118214)n196:51.17196078)n172:34.40595326)n159:2.766834385)n126:16.24566835)n125:4.994885768)n124:27.36827428)n15:148.8870912)n1:256.7286617,((16288_6#67:66.81601388,(24775_1#115:50.89960071,(18090_2#30:28.89079992,19341_2#150:27.89079992)n5:7.00880079)n4:16.83308016)n3:62.8177409,(19341_2#121:57.28282601,(((19341_3#67:28.45880232,19341_2#118:17.45880232)n9:15.06245701,((18090_2#25:12.47311159,((19341_2#120:6.187787307,19341_2#155:5.187787307)n13:2.637534991,19341_2#159:10.8253223)n12:0.6477892898)n11:0.670520623,(19341_2#110:11.54250288,19341_2#160:9.542502875)n14:2.601129335)n10:21.37762712)n8:3.93734654,19341_2#128:38.45860587)n7:23.82422014)n6:53.26759577)n2:432.0810342)Root;
