# Supplementary material for: Robust analysis of prokaryotic pangenome gene gain and loss rates with Panstripe
Source: Genome Res. 2023 Jan;33(1):129–40. doi: 10.1101/gr.277340.122 (PMC9977150; doi:10.1101/gr.277340.122)
Supplement: Supplemental Material [file supp_gr.277340.122_Supplemental_Code_0.1.0.tar.gz.zip › panstripe-manuscript-0.1.0/data/spneumoniae/GPSC13_BD.tre]

((16288_8#42:22.93609011,(((16288_8#88:10.20350514,(16288_8#81:7.407760938,16288_6#3:7.074426938)n6:2.712411202)n5:0.5398583934,16288_4#52:8.743363533)n4:9.856335016,(16288_6#69:16.35420184,(16288_8#36:6.327287593,16288_5#38:11.74395459)n8:4.693581244)n7:4.078829712)n3:7.836391565)n2:611.5538162,(16043_2#81:264.3887408,((((13154_3#73:0.6203938008,14673_4#66:0.6203938008)n12:120.8580493,((((19084_8#183:9.674173321,((22667_8#79:16.99613235,(22027_1#76:9.763528436,14723_1#63:11.76352844)n19:4.232603915)n18:0.5624132171,((11511_7#71:4.942683586,14723_6#71:19.10935059)n21:1.98336406,(((14410_8#69:5.632450197,((17150_4#17:3.069981618,17059_7#12:5.236648618)n26:3.833584967,14555_3#30:4.570233585)n25:0.4788836122)n24:8.061662199,(23164_8#152:14.15538106,(23164_8#80:13.70371529,((22841_3#137:10.88939313,(22841_3#180:9.937779666,((((((22841_2#188:3.71260797,(22667_7#172:3.195282167,22667_8#49:2.195282167)n38:4.517325803)n37:2.494254643,(22841_3#117:7.878856402,((22841_3#33:4.805217303,(22667_7#151:7.301809228,(17138_4#35:4.78431159,17150_4#24:2.61764459)n43:5.517497638)n42:0.5034080746)n41:1.328917665,(22841_2#152:4.419601237,(22114_6#5:5.186696312,(22667_7#180:5.223551231,23164_8#113:4.223551231)n46:2.963145081)n45:1.232904925)n44:0.7145337309)n40:0.7447214341)n39:0.3280062114)n36:0.3411993924,((20925_3#32:3.874077057,(20925_3#100:4.049089626,20925_3#106:3.465756626)n49:0.4083204312)n48:2.799819903,20925_3#55:6.50722996)n47:4.290832046)n35:0.3519902356,(22027_1#128:7.24287032,(22841_3#79:2.89695158,22841_2#144:1.89695158)n51:1.34591874)n50:3.657181921)n34:0.3206426804,22027_1#129:11.22069492)n33:0.3451855863,22841_2#154:7.565880508)n32:0.3718991579)n31:0.9516134616)n30:0.4043136993,(22841_3#152:6.684139783,22841_1#56:10.68413978)n52:4.609567043)n29:0.4100084665)n28:0.4516657691)n27:0.4553983346)n23:2.06048103,((22841_3#93:11.55534381,((((24775_1#103:5.950806858,(19341_3#125:2.564380597,24775_1#72:4.564380597)n59:1.386426261)n58:1.965803435,19341_3#124:5.916610293)n57:3.070415884,((14673_4#57:7.296313799,(19084_7#37:7.018926853,15682_2#69:8.268926853)n62:2.860719945)n61:1.693743396,(11511_8#95:8.218619545,(21999_7#106:4.688930816,21242_2#143:4.605597816)n64:4.363021729)n63:2.354770649)n60:0.4136359821)n56:1.222605259,(22841_3#36:5.567130278,(21127_1#89:7.196923867,(21127_1#40:4.756524454,(21127_1#50:3.687289457,21127_1#126:5.853956457)n68:1.402567997)n67:1.857066413)n66:5.953539411)n65:1.642501158)n55:4.34571237)n54:0.5091124457,((14723_1#75:6.926976558,(15608_4#35:10.32449441,(15608_3#77:6.158270109,15608_3#68:5.991604109)n72:4.499557298)n71:0.6024821503)n70:7.626560339,((22841_2#182:6.374301781,(22667_7#173:9.873582509,22027_1#87:7.873582509)n75:0.5007192721)n74:3.738497856,(22027_1#126:12.47280092,14673_3#48:4.222800918)n76:1.639998718)n73:0.4407372603)n69:0.510919354)n53:1.606804176)n22:0.4214542182)n20:0.4658309219)n17:0.448960754)n16:0.5795934026,((21999_8#105:10.30323731,21242_2#156:8.969903311)n78:6.047153988,(14723_1#65:5.311479694,14723_1#76:6.311479694)n79:5.872244605)n77:6.403375425)n15:34.86368802,(11657_8#28:14.30894192,(14673_4#51:10.92220228,(13353_7#80:13.9910449,13710_1#53:10.4077109)n82:0.681157379)n81:3.303406644)n80:38.89184582)n14:48.21177389,(((17150_5#21:0.3063468376,17150_5#29:0.3063468376)n85:23.92317564,(17150_6#31:22.18112134,(13415_7#38:14.90009366,15841_5#46:16.65009366)n87:6.114360676)n86:2.298401137)n84:46.64003451,(11826_1#25:32.54614169,11657_2#5:31.21280769)n88:27.49008229)n83:31.79300464)n13:19.48254849)n11:54.29482649,((12838_1#88:36.63828096,19084_8#34:36.38828096)n90:15.30675912,((12291_1#45:12.53491349,(((19084_8#36:7.830833387,19084_8#18:7.830833387)n95:1.511921695,(19084_8#84:6.76024057,19084_8#2:7.76024057)n96:1.582514511)n94:0.4852291709,19084_7#154:8.827984252)n93:4.706929236)n92:17.30401097,((13670_3#15:14.15826015,13091_6#9:14.15826015)n98:15.94848826,12291_3#83:31.10674842)n97:0.7321760467)n91:19.85611562)n89:123.7448965)n10:47.39930304,(((21127_2#97:37.42617603,((14913_3#83:9.589175221,((13415_7#2:7.31541596,(14410_8#72:4.927630488,14566_6#46:7.594297488)n107:1.721118472)n106:0.5547729721,((14913_5#42:8.642185584,14555_4#21:6.642185584)n109:0.4130256308,12291_6#43:7.555211214)n108:3.148310717)n105:2.21898629)n104:10.80056948,(22841_1#108:21.61678259,22667_8#78:20.61678259)n110:0.6062951171)n103:16.86976533)n102:113.4706574,(15608_3#90:136.4525832,(((((9789_2#27:3.630266501,15531_2#58:8.380266501)n116:16.60078515,(13415_8#15:15.56825607,9716_7#17:15.90159007)n117:4.162795574)n115:0.5057751823,(17870_8#127:17.73936935,15378_4#18:14.82270335)n118:6.247457482)n114:25.24588859,((17966_5#13:8.721448529,17870_8#76:5.138114529)n120:34.21126606,(12378_2#9:6.567117005,17870_8#115:1.900451005)n121:30.53226358)n119:8.38333483)n113:39.89868332,(((((12837_4#60:14.19932454,((17059_8#80:3.084129917,17175_5#28:1.084129917)n128:14.9640771,(((15995_1#40:6.312104001,13415_6#75:5.978770001)n131:6.640631204,((14555_3#5:8.563837003,(13470_1#58:4.975671452,(14555_3#81:2.31788013,14566_4#57:4.06788013)n135:1.741124322)n134:3.588165551)n133:1.958189173,((15841_1#50:5.774469346,14566_4#12:5.941136346)n137:6.108363421,((14566_6#9:8.713421668,12837_4#9:3.880088668)n139:3.853606933,13470_1#27:9.567028601)n138:0.565804166)n136:0.4725264092)n132:0.430709029)n130:1.546375632,(15873_1#79:7.057113839,14555_3#1:5.223779839)n140:7.441996998)n129:0.5490961809)n127:2.651117519)n126:12.6035263,(((14412_1#37:7.867775241,14410_8#47:7.451108241)n143:5.190030265,((17150_5#36:11.71373057,(12837_3#25:4.904245334,((((14913_5#40:8.096831306,(14723_4#41:4.602979837,(13415_7#41:2.875491235,(14723_4#47:2.724310652,15841_4#61:4.724310652)n153:0.4845135823)n152:0.3941556022)n151:0.4105184686)n150:0.4997503958,(15874_1#79:2.441619042,15841_1#43:0.6082860422)n154:4.071629659)n149:0.6358727494,(14723_6#34:4.785451893,((14566_5#46:4.770884568,((14913_7#22:2.397701606,14566_6#60:0.4810346055)n159:4.516183904,((12291_6#44:0.3008583537,12291_6#83:0.3008583537)n161:5.160168351,13415_7#70:3.044359705)n160:0.4528588043)n158:0.5236660585)n157:0.5024693024,(17175_6#91:4.855835886,13415_6#57:1.689168886)n162:0.7508519844)n156:0.3454310235)n155:0.3636695573)n148:1.493958079,(((((14723_4#65:3.909267741,14723_6#14:2.909267741)n167:0.3888132726,14723_6#7:3.298081014)n166:0.4300629003,(14723_6#8:2.868465803,14723_4#36:3.868465803)n168:1.859678111)n165:0.556130483,(14723_6#26:3.860332831,(14723_6#20:2.064806442,14723_4#60:2.064806442)n170:0.7955263892)n169:1.423941566)n164:0.3764084242,(14723_3#94:6.236548659,(((17150_6#61:0.3057929172,17150_6#54:0.2224599172)n174:0.2879050489,17138_3#37:0.5103649661)n173:4.603211563,((15995_2#8:7.027321275,14723_4#69:3.027321275)n176:0.4633070262,14723_4#75:2.490628301)n175:0.3729482277)n172:1.37297213)n171:0.4241341629)n163:0.9823967087)n147:1.844498804)n146:2.22615224)n145:2.674108869,((((12837_2#26:2.705353621,17138_4#79:10.45535362)n180:1.877730636,(15841_1#48:1.710789018,15841_1#56:1.710789018)n181:7.455629239)n179:0.4549035182,(12162_1#74:9.776187941,14566_6#52:8.359520941)n182:2.678466834)n178:0.4822376802,((12291_6#90:5.618253901,17150_6#25:8.284920901)n184:3.060274559,14723_4#18:6.17852846)n183:3.758363996)n177:3.450946987)n144:0.4199660638)n142:14.11296852,14566_4#26:26.42077403)n141:2.215409816)n125:8.728564122,13414_8#19:35.61474796)n124:27.376502,((13415_8#7:23.94618248,((15841_5#19:8.967108095,14723_4#90:7.800441095)n188:11.99279853,(((15841_3#35:0.3761754888,15841_3#77:0.2095084888)n191:0.2893526095,15841_3#20:0.6655280983)n190:16.15097347,((((17059_7#47:12.19407818,15995_2#183:13.44407818)n195:3.740350828,15995_1#57:13.18442901)n194:0.6867958117,(13154_4#5:8.637448795,(14913_3#91:8.245752,(14566_6#53:9.411915601,12837_3#76:4.495249601)n198:1.2505024)n197:3.225030794)n196:1.317109024)n193:0.5052541998,12837_5#55:9.626479019)n192:0.5233555491)n189:6.143405054)n187:3.319609855)n186:31.52068409,(((((12378_2#20:5.010999391,(12290_3#90:2.002113499,14936_5#83:0.3354474991)n204:15.42555189)n203:6.591920106,(18456_1#99:9.98543373,17870_8#92:11.23543373)n205:10.45081877)n202:13.23408722,(((((((15378_3#61:0.5379921438,12290_2#69:0.3713251438)n212:0.331012334,17870_7#163:0.8690044777)n211:0.7481088776,(17870_7#146:0.97421575,(15378_3#28:0.8220186261,15378_2#71:0.4053516261)n214:0.235530124)n213:1.309564605)n210:11.89200128,((((15378_2#6:4.962151116,15378_2#84:4.795485116)n218:4.992754291,(17870_8#50:6.262929096,20287_5#130:2.096262096)n219:0.358643311)n217:1.105613418,(12378_2#82:1.101865205,12290_2#47:5.518531205)n220:7.041987619)n216:0.3913233475,17870_8#69:10.86850917)n215:0.3906054607)n209:0.3913688222,9789_2#57:10.31715045)n208:3.383359955,(9789_2#60:7.670202242,17870_8#1:13.75353524)n221:0.6136411686)n207:15.12035075,14566_5#76:33.40419416)n206:4.766145555)n201:10.2269529,((15731_8#53:7.531509075,((15874_1#59:5.901627166,((((15874_1#27:0.2371534831,15995_1#20:0.2371534831)n229:0.5249701296,15874_1#58:0.7621236127)n228:2.648674845,(15841_1#85:1.66345565,15874_1#61:3.66345565)n230:1.330675807)n227:1.378754496,(17150_6#41:6.352608887,15995_2#105:5.602608887)n231:3.020277067)n226:1.278741213)n225:1.207655363,((14913_5#2:5.569947329,14410_8#94:0.5699473289)n233:1.959509194,(17175_7#66:6.991846371,17175_7#52:6.825179371)n234:1.454277152)n232:3.329826007)n224:0.5055595455)n223:16.87612372,((((((13415_7#86:7.009627641,(14412_2#73:5.549500794,13415_5#86:2.466167794)n241:2.126793846)n240:7.622160653,(((((13415_6#2:3.881585438,17150_5#69:6.798252438)n246:1.623371027,12837_1#9:3.254956465)n245:1.5445996,17150_4#16:9.799556065)n244:0.4240170847,(12837_3#3:3.581866232,15873_1#36:9.581866232)n247:1.975040918)n243:1.336786224,(17175_6#39:9.965514885,(17175_7#18:11.14786992,14555_3#92:4.731202921)n249:2.317644964)n248:1.928178489)n242:3.82142892)n239:0.5465241177,((14555_4#68:10.2882858,13415_8#93:8.788285804)n251:4.649417915,(((13414_8#81:3.693947564,13415_8#89:7.610614564)n254:2.112407327,(14257_1#73:7.337525324,13415_6#82:5.087525324)n255:0.4688295664)n253:3.156766436,(((12162_1#80:11.13926209,12837_4#26:4.472596095)n258:0.4041260274,14723_4#35:9.210055122)n257:1.444711026,12837_1#3:5.404766148)n256:2.725022178)n252:0.4745823919)n250:2.240608693)n238:5.412376617,15873_1#26:22.50735603)n237:0.5655864711,((((15841_2#42:14.69419213,(17175_6#20:11.10888798,(14913_6#85:0.7990069385,14936_4#76:2.549006938)n264:11.14321404)n263:2.418637145)n262:0.5556509249,(13154_4#47:6.765111466,(17150_5#77:8.490715502,13470_1#11:5.657382502)n266:3.691062963)n265:1.901397585)n261:2.885474378,(14555_4#3:14.08661038,14913_3#20:11.41994438)n267:3.715373045)n260:2.423958063,17175_5#77:19.39260849)n259:2.680334007)n236:2.766091425,12291_6#1:26.33903392)n235:0.5685988731)n222:22.98965982)n200:2.842162831,(9789_3#16:39.85952343,(9716_7#22:29.37008567,(((15378_3#23:0.4255316767,9716_7#12:0.2588646767)n272:4.746995371,(15378_3#5:3.667036695,(15378_2#13:3.243904461,9789_3#54:2.577237461)n274:0.506466234)n273:1.838823352)n271:17.16858449,15531_4#7:27.34111154)n270:7.278974126)n269:14.15610476)n268:6.463265019)n199:5.394078115)n185:10.6077164)n123:7.982804936,((((15841_1#14:23.80279216,(((12837_2#60:4.943265208,(17175_7#86:11.49034575,12837_5#17:3.573678745)n282:2.202919463)n281:6.765985845,(13415_5#49:9.702763369,(14913_2#28:6.069902879,13415_7#82:3.486569879)n284:8.38286049)n283:3.589820684)n280:4.801942995,((13415_5#78:15.81537675,(((13154_4#3:8.195370023,15841_5#91:12.19537002)n289:0.4684608708,(13415_7#88:10.56399571,(15873_1#85:6.088787894,14913_3#5:3.172121894)n291:6.891873813)n290:1.599835186)n288:3.176042005,(12837_1#69:10.93375742,(17150_4#18:12.62734043,13470_1#35:10.04400743)n293:3.306416992)n292:0.5727814744)n287:2.475503853)n286:1.802701211,((12837_2#13:6.859915971,(12837_1#75:5.322275803,14566_6#94:11.1556098)n296:1.287640168)n295:7.537749153,(14555_3#23:7.242479857,14555_3#29:6.992479857)n297:9.571852268)n294:1.637078837)n285:0.5597830855)n279:3.45826511)n278:3.856236645,((((14566_6#15:13.14856851,(15731_8#25:0.3098103053,15731_8#17:0.3098103053)n302:11.00542421)n301:5.54523867,12291_6#72:19.86047318)n300:6.017560406,((14555_3#15:18.50333606,((14913_3#57:13.44882741,(12162_1#39:6.650537046,15995_1#85:3.650537046)n307:9.714957366)n306:6.331893737,12837_2#31:15.28072115)n305:0.5559479137)n304:0.5499721911,15841_3#83:22.71997525)n303:2.491392334)n299:0.5920734248,(14566_6#68:19.07712428,12837_1#1:13.32712428)n308:6.142982731)n298:4.188921791)n277:10.27617594,14257_1#61:36.93520474)n276:28.52371079,(((13470_1#26:23.82540578,(12290_3#67:0.4415148498,14936_5#21:7.94151485)n312:15.71722393)n311:3.89005546,(12837_4#88:19.60084795,12378_2#6:23.76751495)n313:6.781279291)n310:17.44878168,(((12837_1#68:15.40616967,(12837_1#60:13.52438264,17175_8#15:22.52438264)n317:1.881787025)n316:3.962488733,(((13154_4#2:12.96161089,(14566_6#77:16.73483023,(13415_4#5:12.14256504,(15378_2#90:0.3774686217,9789_2#64:3.377468622)n323:8.515096418)n322:0.5089311942)n321:1.643447659)n320:5.754792054,15841_1#58:22.71640295)n319:0.554484262,(17870_7#109:13.91460968,12291_6#88:11.41460968)n324:14.43961053)n318:0.5144381926)n315:18.57093325,((12837_4#62:30.59045862,((12837_3#49:19.41854836,(12162_1#69:23.12678692,(14410_8#64:8.363710472,14410_8#9:7.530377472)n330:10.67974345)n329:2.95842744)n328:10.13582457,17059_8#40:36.30437293)n327:0.6194196969)n326:7.788663367,((14723_6#51:31.09946852,(12162_1#92:10.98137606,(12291_6#22:7.022620047,14566_6#49:5.689286047)n334:3.458756016)n333:24.28475945)n332:6.738762831,(14913_6#46:17.3882375,(14412_2#51:19.76420294,((14566_5#3:13.57265144,((14257_1#71:2.693424311,14555_4#69:5.693424311)n340:5.210238483,((14555_4#52:8.931701745,13415_8#77:6.765034745)n342:1.567937363,14913_2#45:10.91630611)n341:0.5706906853)n339:3.668988644)n338:0.5999488787,((17059_7#35:5.209275389,12291_6#21:4.875942389)n344:5.583883638,(((14566_5#84:5.328097852,14412_2#9:5.078097852)n347:1.317268973,14566_6#45:7.228699825)n346:0.4133768385,(15841_4#66:2.988558296,(15995_2#123:3.942296457,15841_2#9:1.775629457)n349:1.379595839)n348:4.903518368)n345:1.734415363)n343:5.546108289)n337:5.341602622)n336:0.5407005669)n335:19.61666084)n331:2.707557644)n325:0.560469666)n314:4.891317262)n309:19.62800661)n275:7.598472363)n122:11.32401084)n112:46.40451745)n111:19.61091719)n101:22.78096055,(21127_2#54:35.84940027,15608_4#49:24.84940027)n100:137.5783937)n99:48.4947787)n9:47.38283412)n1:364.5178326)Root;
