# Supplementary material for: Robust analysis of prokaryotic pangenome gene gain and loss rates with Panstripe
Source: Genome Res. 2023 Jan;33(1):129–40. doi: 10.1101/gr.277340.122 (PMC9977150; doi:10.1101/gr.277340.122)
Supplement: Supplemental Material [file supp_gr.277340.122_Supplemental_Code_0.1.0.tar.gz.zip › panstripe-manuscript-0.1.0/data/spneumoniae/GPSC14_BD.tre]

((((((11658_8#11:27.74860178,(19084_7#181:18.35796517,12291_3#26:17.35796517)n126:8.390636607)n125:4.357638472,((12291_1#70:22.22470232,(((12291_1#54:7.655802408,19084_7#80:7.655802408)n131:10.43093218,((11511_8#80:15.36479524,19084_8#12:15.36479524)n133:4.041267931,(19084_7#133:14.97222136,(12291_3#60:14.29612366,12291_1#30:12.29612366)n135:1.676097696)n134:3.433841813)n132:0.6806714178)n130:1.606102298,((((12291_3#29:12.31890978,19084_8#73:12.31890978)n139:0.5708183364,19084_8#92:12.88972811)n138:4.937309986,11657_8#46:18.8270381)n137:0.6603908657,11511_8#84:20.48742897)n136:2.205407921)n129:2.531865434)n128:2.664066466,12291_4#2:26.88876879)n127:4.217471462)n124:3.3048496,((19084_7#139:21.81878627,(12291_3#56:20.50185788,12291_1#31:18.50185788)n142:2.316928388)n141:2.507829717,(11679_1#63:18.94652531,(19084_8#81:17.18434293,19084_8#54:17.18434293)n144:3.762182381)n143:3.380090676)n140:9.084473864)n123:29.54590212,(((11658_2#21:23.16080244,(13154_2#75:11.36588098,13091_6#28:11.36588098)n148:11.79492146)n147:12.50727744,(11658_2#15:4.638748967,11657_8#56:5.638748967)n149:32.02933091)n146:17.47601141,13091_5#11:53.14409129)n145:9.812900681)n122:52.81732333,((22667_8#64:15.91988619,(22841_4#100:7.821859371,(22841_4#120:5.968916528,22841_4#168:5.968916528)n153:2.852942843)n152:10.09802682)n151:68.08146149,(11658_1#13:67.08825167,(((((15841_1#19:23.99879381,(12162_1#18:15.39574879,((12837_5#56:6.803774493,(14412_1#85:8.448965305,(12837_4#81:4.930903192,14566_4#75:8.097570192)n164:1.268062113)n163:2.021476188)n162:0.5849182812,13415_6#29:11.80535977)n161:0.5903890203)n160:11.43637801)n159:8.740483066,(13415_4#76:20.50099408,(14412_1#22:9.942016901,((17175_6#64:7.171581108,(((17175_6#40:4.134023045,15841_2#64:5.134023045)n171:1.758644141,17150_4#80:5.892667185)n170:0.6327526159,17150_4#39:6.525419801)n169:0.6461613064)n168:3.78254712,(14566_6#93:7.044771725,17175_6#19:6.378104725)n172:4.742690503)n167:0.5712216731)n166:12.30897718)n165:9.57161579)n158:0.8011060102,15841_2#46:35.62371588)n157:0.7157398986,14412_1#81:33.33945578)n156:33.75325718,(((((17175_6#74:8.936766196,13470_1#8:5.186766196)n177:5.424292364,(17175_8#93:17.51550634,14555_3#43:10.68217334)n178:0.8455522162)n176:4.721580525,(12162_1#58:19.71215724,17175_6#51:17.87882424)n179:1.120481848)n175:24.53332327,(13415_7#36:25.39864176,(15995_1#46:12.44653709,(17138_5#6:3.112980746,15995_1#91:3.112980746)n182:9.500223348)n181:13.36877066)n180:16.8006546)n174:8.502668356,((((14555_3#65:14.41751949,(15731_8#51:9.469253001,14257_1#41:7.969253001)n187:7.698266488)n186:11.99036247,((14555_3#17:21.22731554,((((12162_1#16:12.45000459,17175_8#32:13.61667059)n193:5.638101709,(((17150_5#10:3.107373881,17175_5#26:2.940706881)n196:12.06576707,(14566_5#58:13.75007154,((12837_4#87:7.385218851,(((14566_5#13:0.3496785286,14566_5#41:0.3496785286)n202:6.194113189,(14410_8#78:2.480704745,(13470_1#4:3.520243048,17138_4#76:5.853576048)n204:0.7937956977)n203:2.063086972)n201:3.59947164,((17175_7#45:13.23481838,((17175_6#60:6.686836889,14913_6#56:10.18683689)n208:2.860584205,(((14566_4#33:5.326153922,(13415_6#30:1.972151364,14913_7#72:5.555485364)n212:4.437335557)n211:1.220204525,((((14913_2#2:5.225221173,(14913_5#26:6.22955051,12162_1#17:5.22955051)n217:0.6623366632)n216:1.246446118,13415_8#1:4.055000291)n215:1.659038522,(13415_5#38:2.952516205,(14566_4#28:4.699132985,12837_2#49:1.115799985)n219:0.2533832197)n218:0.5948556086)n214:0.2594435871,(12162_1#4:6.420697333,13415_7#23:3.420697333)n220:2.886118068)n213:1.322876046)n210:0.6678195179,17966_5#83:13.54751096)n209:0.2499101291)n207:0.2707302816)n206:0.2842745076,(17138_3#27:7.566442234,(17059_8#71:6.798130235,12291_6#95:6.631463235)n222:0.6016449991)n221:4.619317649)n205:0.2908374743)n200:1.241955494)n199:1.363889104,(12291_6#3:10.71831996,14913_3#47:10.38498696)n223:3.697454992)n198:1.000963583)n197:1.006402408)n195:0.3657492726,(12837_4#8:3.621268842,13470_1#68:7.871268842)n224:7.084288378)n194:0.3825490836)n192:0.4425793756,((14936_4#10:4.204808176,17059_7#90:3.288141176)n226:0.582920709,15873_1#44:3.204395885)n225:14.07628979)n191:1.775632213,(17175_8#42:17.52227924,((12291_6#51:12.33342632,(17059_8#87:9.995983959,(17150_6#47:0.885164298,(17138_3#17:0.4807336646,17150_6#46:0.2307336646)n232:0.3210976334)n231:7.444152661)n230:2.837442361)n229:2.029666973,((14913_3#36:3.138930261,((17870_8#179:6.162154005,14936_6#56:5.245488005)n236:2.68620496,14936_4#40:7.098358965)n235:0.623904296)n234:6.519216046,((14723_3#64:6.613665019,((17150_4#53:4.960144647,14412_2#47:5.293478647)n240:0.6232774973,(((14913_3#16:0.3468747186,14913_2#52:0.4302077186)n243:3.418527383,17138_3#34:4.432068101)n242:1.428436359,12291_6#38:5.693838461)n241:1.722917683)n239:0.8635758749)n238:4.328571376,((14566_5#53:8.102660872,15995_2#132:11.35266087)n245:2.29688413,(((((((14913_7#32:4.915501772,17175_7#69:5.915501772)n252:2.032086009,13470_1#82:1.530921781)n251:1.366420335,((14566_6#11:5.186949218,(12291_6#53:5.726213741,14723_4#40:4.059546741)n255:0.5440694775)n254:0.6985301612,(14913_2#46:5.811026404,14913_3#43:2.561026404)n256:0.9077869755)n253:0.428528737)n250:0.4830992198,12291_6#42:7.713774336)n249:1.161394047,(17138_3#16:5.606347988,17150_4#90:5.189680988)n257:2.018820395)n248:1.998201238,((((13415_7#15:5.847998862,12837_4#11:2.181331862)n261:0.9568056101,((17175_4#52:6.825918743,14410_8#76:3.992585743)n263:0.5178829313,12291_6#82:6.593801674)n262:2.544335798)n260:1.021575906,(14257_1#22:4.345765371,12291_6#4:8.012432371)n264:2.147281008)n259:0.3658841687,((14555_4#20:6.811155451,(14913_7#47:7.359571277,(12291_6#32:5.595102933,(13415_8#57:2.467958385,17175_7#58:6.717958385)n269:0.7938115474)n268:1.014468344)n267:1.201584174)n266:0.4355402205,(17966_5#73:6.135401574,(17870_7#87:2.25756892,17966_5#12:2.67423592)n271:3.961165654)n270:4.444628097)n265:2.612234876)n258:0.3477720743)n247:0.8691214413,19341_2#55:15.07582406)n246:0.3237209391)n244:0.3760243923)n237:0.4659099132)n233:1.454946986)n228:0.6591859513)n227:4.367371647)n190:7.087664651)n189:2.649558625,13415_7#65:26.29354117)n188:2.531007789)n185:5.933189826,((((12291_6#89:4.95617465,12291_6#10:4.95617465)n275:6.064759517,13415_8#53:8.187601167)n274:5.90663507,13415_6#63:12.26090224)n273:13.73701729,((14257_1#23:10.11945843,(15841_5#15:5.554554742,(15995_1#38:3.235427408,15995_2#147:7.318761408)n279:0.569127334)n278:7.564903684)n277:16.20478241,((14566_6#88:26.23851449,(((15841_4#62:8.454378342,(14410_8#30:2.328775022,14566_5#62:4.078775022)n285:1.37560332)n284:16.20573906,(14412_1#28:16.18727806,(((13415_6#91:10.12961385,(13415_8#31:8.294104106,(17150_4#35:7.730509575,12837_4#15:3.147176575)n291:1.563594531)n290:1.668842744)n289:1.136572984,(13414_8#10:7.15996355,(((14913_6#94:7.154701849,14566_5#17:5.321368849)n295:3.032641422,(14913_3#9:2.288067416,14555_4#94:5.871400416)n296:3.315942855)n294:2.515313987,14555_4#88:11.70265726)n293:0.7073062922)n292:0.6895562842)n288:4.43247971,((14555_3#46:6.298149232,12837_2#15:3.798149232)n298:6.017924272,17138_3#43:16.8994075)n297:1.965926041)n287:1.238611511)n286:3.889506344)n283:3.087936154,((14913_3#59:0.3334452223,17138_4#81:0.4167782223)n300:20.24968981,13470_1#87:18.66646803)n299:2.498252519)n282:0.5737939365)n281:0.5920969987,14936_4#88:28.91394449)n280:2.410296346)n276:0.6736786973)n272:6.926485252)n184:9.045478805,(((((((((17150_4#82:0.9301320958,17175_6#6:1.180132096)n309:4.376756542,17175_8#48:9.056888638)n308:2.985246519,(15841_1#27:5.084706269,(15731_8#37:1.611298427,(15731_8#12:0.4957235783,(15731_8#20:0.2416214248,15731_8#77:0.2416214248)n313:0.2541021535)n312:1.115574849)n311:3.306740842)n310:2.540762888)n307:1.495843658,13415_5#61:6.537978816)n306:11.89328338,12837_5#49:16.4312622)n305:2.926731872,((14913_7#86:22.9820472,(12837_3#63:13.57563263,(13415_5#96:12.91118838,(((13415_6#49:10.14805747,(14257_1#26:9.687977516,((13415_4#35:5.372757711,(13414_8#17:4.052523116,(17175_8#51:7.927623192,14913_2#69:5.344290192)n325:4.541566924)n324:0.4035675955)n323:1.158405335,13415_6#77:9.031163046)n322:1.99014747)n321:1.126746958)n320:0.5245021212,14257_1#48:11.5058926)n319:1.853771874,(17059_8#54:6.014644491,17175_5#41:4.264644491)n326:11.34501998)n318:0.5515239071)n317:2.164444253)n316:2.239747568)n315:0.6533599993,(15873_1#1:13.16157065,12837_3#33:7.49490465)n327:9.057169547)n314:3.639253873)n304:5.531562365,(12837_2#8:18.50640445,12291_6#54:25.08973845)n328:6.883151982)n303:6.316191327,17175_7#76:40.20574776)n302:0.8215947867,(13415_5#94:25.0201194,(12837_4#28:19.917571,(12837_3#86:10.55911304,((13415_4#27:5.677911171,(15995_2#185:0.7025241151,(15995_2#79:0.3363822787,17138_3#31:0.2530482787)n335:0.3661418364)n334:11.64205406)n333:5.122826291,(15731_8#82:3.609370533,15841_4#31:7.442703533)n336:9.691366929)n332:0.6750425801)n331:9.35845796)n330:3.935881395)n329:9.173890151)n301:7.692541039)n183:6.898747125)n173:16.80741525)n155:10.41220571)n154:5.746429016)n150:32.77296762)n1:29.20929345,((19341_3#19:44.3967182,((14673_2#64:20.30842493,((15608_2#53:9.155870009,22841_2#189:15.90587001)n7:8.945777955,(20925_3#23:32.06904852,(21999_7#98:23.07932229,(15682_1#62:20.44972695,(19341_2#70:6.646497545,24775_1#113:20.64649754)n11:3.969896402)n10:0.6295953455)n9:5.239726223)n8:3.365932449)n6:0.7901099695)n5:4.190721329,15608_5#95:32.66581226)n4:8.564238938)n3:64.81501985,(((((((13414_8#28:7.160701368,(((((((15841_2#40:4.992393383,15873_1#65:4.575726383)n25:2.222814831,((15841_1#95:3.542430735,14566_5#38:4.292430735)n27:0.5086708439,14723_3#76:4.967768579)n26:0.9974396354)n24:1.565023425,(13415_7#4:6.760536611,((14936_4#34:6.966578817,14566_6#62:4.883245817)n30:2.493605373,((14257_1#65:2.06342548,17175_5#35:4.56342548)n32:1.243179887,(17150_4#49:5.154843444,(17059_8#79:6.9577222,((12291_6#57:3.09724955,14913_7#78:4.09724955)n36:3.014906442,14412_2#27:4.695488992)n35:0.3455662079)n34:0.3637882441)n33:0.4017619231)n31:0.986911823)n29:0.3836854202)n28:0.436362029)n23:0.3847144372,((15995_1#142:7.082637565,15841_2#54:5.332637565)n38:0.7018265184,14566_6#28:5.284464084)n37:3.130481993)n22:1.439128307,(14410_8#25:4.188350465,17138_3#89:8.855016465)n39:2.332390918)n21:0.459616785,((17138_4#21:8.394276453,(12837_4#19:1.355658299,15874_1#22:6.855658299)n42:0.5386181538)n41:1.889116759,(13415_4#1:1.636241855,14566_6#95:6.219574855)n43:2.813818357)n40:1.530297957)n20:0.6183143893,(14257_1#86:4.605742077,14566_4#69:6.022409077)n44:3.659596481)n19:0.7286958102)n18:1.449236991,15995_1#92:11.69327136)n17:2.264965812,((14566_4#53:6.47145048,(12837_3#55:0.7819008525,12837_1#72:0.5319008525)n47:1.856215628)n46:5.469297245,(13415_7#76:11.05190497,((14913_6#69:0.368859178,14913_6#61:0.368859178)n50:6.81575276,(12291_6#79:5.591152701,13470_1#52:3.591152701)n51:2.510126237)n49:5.783960036)n48:0.555508751)n45:2.100823447)n16:0.5071304016,((((13470_1#72:9.912815848,((15995_2#10:15.16399799,(14410_8#45:11.14377896,(((13415_6#38:9.569164481,(17150_5#9:9.994590231,((((14412_2#25:5.57754318,(17138_3#69:1.260020146,(17138_3#92:0.2205233807,17150_6#85:0.3038563807)n68:0.956163765)n67:4.900856035)n66:2.820009641,(17175_5#83:7.038157983,14412_1#1:6.454824983)n69:1.442727839)n65:0.4968441732,((15841_5#13:7.728130821,(14566_6#85:6.808821879,14936_4#30:9.058821879)n72:0.6693089424)n71:0.9708539017,(12837_3#88:2.307852019,(15995_2#94:7.535397885,15731_8#78:3.368730885)n74:2.772454134)n73:0.7244667041)n70:1.278745272)n64:0.3358569254,((15995_1#141:0.3762117555,15995_1#133:0.3762117555)n76:10.24118948,(17175_6#14:4.452983411,(15841_3#45:0.7629026857,(15841_3#54:0.4748648796,15841_3#53:0.2248648796)n79:0.2880378061)n78:4.606746725)n77:3.497751824)n75:1.696185686)n63:0.3476693114)n62:0.65790825)n61:0.6211437728,(14913_2#93:8.505623021,(((15277_3#65:7.532496923,14555_3#18:1.699163923)n83:1.56294505,15874_1#42:5.345441973)n82:0.5282410978,(17150_4#93:5.447744083,(17150_6#63:3.448347806,17150_4#34:1.448347806)n85:3.999396277)n84:1.009271988)n81:0.4652729508)n80:4.018019233)n60:0.3739935343,((13415_6#32:4.177952791,15841_1#20:6.677952791)n87:2.475221236,(17150_4#83:5.84304467,17175_4#62:8.25971167)n88:4.143462357)n86:1.494461761)n59:0.3294771738)n58:0.3535520301)n57:0.6524992583,15841_4#2:13.98316425)n56:0.6796515968)n55:0.4081550427,(15841_1#79:10.19645985,(13415_6#45:6.487745044,((14566_4#6:5.677813763,14412_2#42:6.594480763)n92:0.4780656687,(15995_1#61:3.46727617,(15731_8#67:0.3218128346,15995_1#45:0.3218128346)n94:2.895463336)n93:2.688603261)n91:0.5818656125)n90:3.625381803)n89:2.791177043)n54:0.4557075498,13415_7#24:12.86001144)n53:0.4895413893,(14913_5#79:4.655442608,15841_1#9:0.7387766077)n95:13.27744322)n52:0.5324817443)n15:1.367324021,(14913_2#22:13.20310915,17059_6#57:14.61977515)n96:4.962916443)n14:1.468955936,((14566_5#40:6.501676246,(14566_4#92:4.743549456,(14566_5#26:4.975813892,13470_1#21:4.725813892)n100:0.8510685645)n99:0.6747937895)n98:7.160378097,(((12162_1#77:11.34008476,(14913_2#54:7.825183578,((12162_1#43:7.453051746,(13415_8#26:3.887633748,17175_5#87:4.470966748)n107:1.065417998)n106:0.4313509425,(15995_1#154:3.932304242,17175_7#89:4.682304242)n108:4.952098447)n105:0.5241138895)n104:2.681568183)n103:3.276710439,17059_8#73:14.5334622)n102:0.7031284557,(12837_2#72:7.277425005,(((14410_8#12:3.28693732,15731_8#38:6.03693732)n112:1.884644898,13415_5#14:5.588249218)n111:3.016802608,13414_8#6:8.021717826)n110:0.505707179)n109:0.6258316508)n101:0.7587976876)n97:4.389593188)n13:15.73395568,(((12837_5#38:3.418084796,14410_8#52:4.918084796)n115:0.5655724813,((15874_1#90:1.900260389,(15995_1#59:1.568627247,((15841_1#2:0.8362311871,(15874_1#46:0.3079512738,15841_5#64:0.3079512738)n121:0.7782799133)n120:0.2330967028,15995_1#159:5.06932789)n119:0.2492993574)n118:0.3316331419)n117:5.086242635,15995_1#58:6.986503024)n116:1.580487253)n114:0.5636042502,13414_8#39:6.047261528)n113:24.07167569)n12:74.25946784)n2:38.7718707)Root;
