# Supplementary material for: Robust analysis of prokaryotic pangenome gene gain and loss rates with Panstripe
Source: Genome Res. 2023 Jan;33(1):129–40. doi: 10.1101/gr.277340.122 (PMC9977150; doi:10.1101/gr.277340.122)
Supplement: Supplemental Material [file supp_gr.277340.122_Supplemental_Code_0.1.0.tar.gz.zip › panstripe-manuscript-0.1.0/data/spneumoniae/GPSC15_BD.tre]

((((12299_1#23:64.25576512,(((((12291_5#86:35.08558504,((15608_3#59:20.85323656,(12290_2#3:4.981711213,14673_1#85:3.398378213)n11:12.37152535)n10:11.45896941,(((12299_1#63:17.93033827,(13414_4#32:6.900977299,(((11511_8#10:5.055966243,(((11658_2#76:2.669569541,((12291_5#61:1.265732636,12291_5#54:1.015732636)n23:0.8856329674,(11657_4#59:1.422932249,14673_1#78:1.172932249)n24:0.561766354)n22:0.4348709373)n21:0.4306220798,12299_1#84:3.51685862)n20:0.5293896745,11657_8#5:3.379581295)n19:1.426384948)n18:0.7781282303,13091_6#90:6.000761473)n17:0.9499395505,11511_8#62:6.534034024)n16:4.450276275)n15:6.112693974)n14:6.205096499,((((11511_8#39:3.744153981,12299_1#18:3.494153981)n28:12.30880549,(12291_5#83:14.38310436,(((13414_3#79:6.397247851,(11657_4#56:2.755398079,12291_5#51:2.505398079)n33:0.891849772)n32:7.394170607,((13710_1#2:6.258093931,(13154_3#50:1.385889016,11657_8#23:0.9692220164)n36:2.205537914)n35:3.376017139,(13154_3#71:4.179707802,(13154_3#79:3.436028863,(17966_5#141:3.133934099,(11511_8#55:1.372314543,11658_2#68:1.205647543)n40:1.094952556)n39:0.5520947638)n38:0.6603459387)n37:3.037736267)n34:4.240641389)n31:2.494037774,(12291_5#53:8.657820741,(14673_1#77:4.274787211,11679_1#15:5.524787211)n42:3.716366529)n41:4.710969492)n30:1.180981123)n29:1.336522116)n27:1.46857746,13710_1#54:17.52153693)n26:2.751962945,((21242_2#127:9.961453949,(21242_2#120:8.115681227,21127_1#189:6.699014227)n45:1.679105721)n44:6.193910967,(((11679_1#16:7.379046495,(13414_1#25:4.441795961,(11658_2#64:2.233727897,17966_5#139:2.900393897)n50:1.874735065)n49:2.603917534)n48:2.128121972,13154_3#35:9.257168467)n47:4.864643032,(((21127_2#149:6.561289356,13414_3#20:9.311289356)n53:1.37141365,(12299_1#53:3.896518272,12291_4#50:3.896518272)n54:4.452851735)n52:1.309280597,17966_5#120:9.408650603)n51:4.629827896)n46:1.700219416)n43:4.701468962)n25:3.278600895)n13:1.551666556,(14673_1#40:14.43688198,(14673_4#43:17.7125599,((13414_2#84:13.33138738,(14673_3#2:7.613948963,(13710_2#44:6.404350942,13710_1#39:7.154350942)n60:5.459598021)n59:1.550772413)n58:2.482738761,((11658_2#88:3.292408866,(12290_2#5:0.9563192802,13414_2#90:3.20631928)n63:2.419422585)n62:6.80858469,((((13710_1#17:4.914099019,(13414_1#12:0.9198316656,12291_5#5:1.586498666)n68:0.9109343535)n67:0.7023836509,11657_4#2:2.28314967)n66:2.884661908,12291_4#26:6.001144578)n65:2.934040551,(14673_3#9:4.614614344,13154_3#90:6.114614344)n69:2.737237784)n64:1.249141427)n61:3.379799581)n57:4.648433763)n56:5.14098808)n55:2.250219348)n12:3.291771647)n9:6.940046062)n8:2.780451272,15682_2#53:41.94937031)n7:9.326679399,(((((13414_1#13:10.54349405,(12291_5#73:7.336346509,((13414_1#28:2.258854351,13154_3#51:2.092187351)n77:2.500873151,13710_2#53:7.343060502)n76:3.326619007)n75:2.957147537)n74:3.03012892,(12291_5#58:10.70078529,(12291_4#30:7.05464674,(14673_3#80:2.747784677,(13414_1#23:3.012876486,13414_3#49:5.429542486)n81:2.318242191)n80:1.473528063)n79:4.312805554)n78:2.872837673)n73:7.398417697,(11679_1#21:8.351164305,12291_5#85:7.684497305)n82:13.12087636)n72:1.953136218,12291_5#72:22.67517688)n71:12.00265217,(11822_1#66:12.60391852,((12299_1#25:3.759539018,(11511_8#25:0.8469723541,13414_2#80:0.9303063541)n86:3.745899664)n85:10.20690021,(13353_7#52:8.400780168,12291_4#52:5.317446168)n87:9.482326058)n84:8.554146294)n83:12.15724353)n70:12.43155366)n6:9.278330926,(((15608_3#76:34.16425132,((((11822_1#54:5.881493333,(11679_1#7:8.867969938,11657_4#50:8.784635938)n95:7.013523395)n94:2.411496987,((11511_8#5:14.36734627,((11657_4#41:8.642697715,(11658_2#96:7.758081536,14673_4#8:3.841414536)n100:0.9679501784)n99:2.951056877,12291_4#84:12.26042159)n98:2.773591682)n97:1.792010318,13154_3#60:16.65935659)n96:2.050299729)n93:3.849666769,15608_5#89:21.14265709)n92:5.177855757,13414_2#85:30.23717885)n91:2.177072474)n90:6.760925574,(((((12299_1#85:11.31391201,(14673_3#76:6.447317312,17966_5#125:9.447317312)n106:1.449927703)n105:7.999539482,((17966_5#123:10.74431994,((11511_8#24:2.341550046,12291_4#23:2.258217046)n110:7.780150861,(11511_8#15:6.767481479,(12291_5#82:5.05490283,15277_1#21:2.88823583)n112:0.795911649)n111:3.520886427)n109:1.205952037)n108:1.789488362,12299_1#45:12.86714131)n107:6.196310191)n104:8.467744864,(((13710_1#13:7.470369352,12299_1#37:5.053703352)n115:13.96452312,(13710_2#69:12.74740271,(15682_1#63:16.50306461,(((21242_2#124:3.492410708,21242_2#140:5.742410708)n120:8.137571373,(((21127_2#121:4.969516922,21999_7#129:8.302849922)n123:1.643136203,21999_8#80:10.94598613)n122:2.361531782,21999_8#51:13.14085091)n121:1.905797174)n119:3.106784841,21053_8#161:18.65343292)n118:1.349631687)n117:1.244338097)n116:1.687489765)n114:4.5141326,((((((12291_5#41:1.876687309,12290_2#16:1.793354309)n129:5.733958344,(((13710_2#49:4.10175598,11657_4#4:1.26842198)n132:2.086085481,12299_1#28:3.354507462)n131:0.7994690366,12299_1#68:4.737310498)n130:3.040002154)n128:1.102646634,(22841_2#26:7.034689406,13710_2#27:6.284689406)n133:5.428602881)n127:2.646858337,(17966_5#116:6.333421675,11679_1#40:6.333421675)n134:4.276728948)n126:2.167533826,13154_3#53:13.36101745)n125:1.751236788,(12299_1#81:12.13064917,(15682_1#42:5.702164836,15682_1#40:5.618830836)n136:7.34515133)n135:2.398272071)n124:8.086770835)n113:4.41550429)n103:3.861500437,12299_1#88:31.7260298)n102:2.339658422,(15608_2#80:12.49283049,12291_5#80:23.49283049)n137:9.739524726)n101:2.859488675)n89:6.279554043,(13154_3#81:37.20461258,((14673_4#27:29.68571737,(((12291_4#87:20.0668878,(21999_7#107:18.02485141,17794_8#144:14.60818541)n144:4.708702389)n143:3.407178238,(15682_1#1:20.33204973,(21999_8#106:22.32557472,(14673_4#4:4.533100277,(19084_8#141:2.668938004,(11658_2#71:0.9812340874,13710_1#1:4.064568087)n149:1.604369917)n148:6.697496273)n147:8.459140444)n146:3.33980901)n145:1.808682306)n142:3.92345542,(22841_1#120:25.69580815,((((22841_1#156:5.062025668,22841_2#113:5.062025668)n154:12.27306814,(13414_3#6:12.5056617,13414_1#7:9.5056617)n155:3.496099103)n153:1.508753127,21127_2#61:14.01051393)n152:1.933361504,14673_2#8:11.27720843)n151:4.918599719)n150:5.535046304)n141:2.371529912)n140:4.544188455,(11658_2#86:6.381144699,12299_1#71:6.547810699)n156:27.93209512)n139:2.808039752)n138:5.91678536)n88:14.0163157)n5:4.259019081,12290_2#24:61.31339972)n4:3.442365405)n3:36.32683054,((14673_3#33:15.19555441,12299_1#90:19.77888841)n158:13.2750508,11657_8#3:32.97060522)n157:68.27865644)n2:27.41542354,(15608_4#38:74.42159434,(17966_5#130:13.87710359,(11658_2#82:7.87037329,(11658_8#2:6.293659311,12299_1#13:6.126993311)n162:1.410046979)n161:5.923397295)n160:57.62782375)n159:56.90975786)n1:154.0648862,12291_3#71:282.3962384)Root;
