# Supplementary material for: Robust analysis of prokaryotic pangenome gene gain and loss rates with Panstripe
Source: Genome Res. 2023 Jan;33(1):129–40. doi: 10.1101/gr.277340.122 (PMC9977150; doi:10.1101/gr.277340.122)
Supplement: Supplemental Material [file supp_gr.277340.122_Supplemental_Code_0.1.0.tar.gz.zip › panstripe-manuscript-0.1.0/data/spneumoniae/GPSC16_BD.tre]

((21127_2#179:127.3819483,(21999_8#59:71.97925496,(21999_8#97:36.1867317,21999_8#110:36.2700647)n4:36.12585726)n3:58.98602636)n2:120.4821077,((((14673_1#20:10.69281231,22841_2#11:22.85947931)n7:2.717429485,22027_1#107:21.5769088)n6:40.77667423,((22841_1#61:17.7925049,((22841_3#144:0.4632047925,(22841_4#163:4.948099648,22841_4#102:3.948099648)n12:0.5151051441)n11:1.923579408,(22841_2#97:5.692972079,22841_4#32:2.692972079)n13:3.693812121)n10:11.4057207)n9:33.75097099,((21999_7#157:17.29614505,21999_7#132:17.12947805)n15:18.03811945,21127_2#6:31.0009305)n14:17.37587839)n8:12.81010713)n5:108.7482135,(((21999_8#111:54.44143046,((14723_6#88:0.903616699,15277_1#56:1.903616699)n20:44.89874423,(21999_8#127:22.62114238,(21127_2#178:15.10932919,21999_8#113:19.19266219)n22:4.095147193)n21:23.76455155)n19:7.389069534)n18:61.99228197,((((((11657_4#88:13.64435047,12291_1#87:11.64435047)n28:16.76907501,((21999_7#101:7.460152481,21999_7#124:7.626819481)n30:25.2920948,11658_2#42:26.91891429)n29:0.4945111975)n27:30.59899255,((((21999_7#135:20.15279966,21127_2#14:15.98613266)n34:12.10979398,(21999_7#145:20.18948585,(21999_8#71:20.40898218,(21999_8#26:19.83526355,21999_8#77:20.08526355)n37:0.4903856352)n36:0.5305036658)n35:12.15644079)n33:24.06341492,((21127_1#182:40.44541939,(21999_8#37:22.01022104,(21127_2#32:15.93952662,21999_7#97:19.77285962)n41:1.320694422)n40:23.43519835)n39:1.849044923,((21127_2#62:12.81165153,21127_2#188:13.89498453)n43:5.808543924,(((21127_2#66:12.56879793,21127_2#166:13.40213093)n46:1.692870044,(21999_7#161:16.65623434,(21127_2#99:7.566868065,21127_1#162:6.733535065)n48:5.256032279)n47:1.605433629)n45:2.768851861,(21127_2#16:11.83275633,(21242_2#146:12.29353167,21127_2#86:8.79353167)n50:3.455891663)n49:4.8644295)n44:1.589675626)n42:24.09093585)n38:9.781544253)n32:7.210367433,12290_2#1:60.953043)n31:0.4760420297)n26:5.539508966,((((13353_7#67:8.844416005,(11679_1#43:5.456022269,11679_1#54:5.539355269)n55:0.4717267359)n54:24.43361389,(14673_3#56:15.06470528,(13414_3#39:20.60957141,((13414_2#73:17.99752668,(15608_2#81:2.741706734,12291_5#59:13.82503973)n60:1.422486946)n59:1.330305698,11511_7#70:6.494499379)n58:0.4484050296)n57:5.038467869)n56:8.379990613)n53:9.452145313,(13414_1#6:36.24653529,11511_7#35:26.99653529)n61:3.400305915)n52:18.24867954,(14723_5#1:35.6641176,(13414_1#79:34.1627473,(12291_5#29:11.09600404,14673_4#3:16.51267104)n64:8.983409253)n63:1.918037307)n62:25.64807014)n51:8.239739251)n25:6.534731917,(((((((12837_5#27:8.752406034,12837_5#79:7.835739034)n71:4.575289858,((14412_2#24:12.42416283,13415_8#33:11.00749583)n73:4.961578502,14412_1#9:16.46907433)n72:0.5252875605)n70:3.87133286,13415_5#76:18.11569475)n69:27.37144432,(15608_3#8:35.68746646,((22841_4#147:36.31852349,((22841_1#16:4.968505557,22841_1#172:6.968505557)n78:27.3652084,(21053_8#141:26.14884409,(22841_2#79:22.13180198,(17138_3#40:19.71129015,(17175_4#36:17.10520049,(13414_8#42:7.731410507,((14936_4#45:10.33215237,14412_2#5:7.582152373)n85:1.975770248,12837_3#47:4.724589621)n84:2.590153886)n83:2.790456982)n82:0.4394226597)n81:3.837178833)n80:5.433709112)n79:7.768202866)n77:1.984809533)n76:3.59853191,22841_2#47:41.9170554)n75:9.270411062)n74:1.716339603)n68:2.5936601,(22841_4#159:9.711581725,24775_1#122:12.71158172)n86:43.78588444)n67:1.991579197,(15608_5#74:40.14057079,(15682_2#5:18.75509044,21127_1#6:20.17175744)n88:25.80214734)n87:10.18180758)n66:18.59709186,(21127_2#47:52.64641473,(11511_7#76:13.25640999,(11826_1#40:6.084896877,12291_5#11:6.418229877)n91:6.838180116)n90:29.89000473)n89:17.5230555)n65:2.000521687)n24:15.54844299,14673_3#28:79.9684349)n23:23.54861054)n17:35.78454127,(22841_3#178:110.3554926,(((((13154_2#66:13.21107975,19084_7#146:13.21107975)n97:3.140012567,19084_8#4:17.35109232)n96:6.384869133,(13091_5#78:18.62499038,((12291_3#80:12.13902576,12291_3#74:12.13902576)n100:6.033539664,((13091_6#21:7.617999297,11893_8#26:5.617999297)n102:8.013625505,12291_1#66:14.6316248)n101:1.540940624)n99:0.4524249558)n98:5.110971069)n95:83.99068973,(12837_5#73:13.86373474,17175_7#77:23.03040174)n103:89.36291644)n94:4.122127682,(15608_4#43:61.51532119,((11511_7#73:29.4440508,(15608_5#75:12.88837243,15682_1#8:14.30503943)n107:24.55567837)n106:0.5320453639,(16043_2#63:29.63475808,((12291_5#42:9.146535281,(14673_1#88:7.245113819,(11657_4#52:4.806050026,14673_1#64:2.806050026)n112:3.439063793)n111:0.4847544621)n110:26.59225926,((15682_1#52:23.65561738,(15682_2#30:24.69347014,21127_1#94:26.27680414)n115:1.378813244)n114:12.12489581,(((((12837_5#37:18.80598477,((18090_1#81:0.3531978269,18090_1#78:0.3531978269)n122:10.78842918,10395_5#36:24.14162701)n121:1.831024763)n120:0.5128588492,(15608_5#77:14.6252479,(11826_1#48:3.789804525,15682_1#20:14.53980453)n124:1.41877637)n123:7.026929726)n119:7.992644066,((19084_8#58:1.889635548,19084_8#57:1.889635548)n126:27.04745236,(15682_1#80:10.65952014,15682_1#9:8.409520144)n127:20.86090076)n125:1.541066782)n118:0.4944436681,((18090_1#95:21.17424184,(12837_3#82:13.99229254,((14936_4#35:19.31158188,13470_1#37:16.22824888)n132:1.505670272,14520_6#15:18.40058516)n131:0.508373388)n130:10.5986163)n129:3.33275607,((((12291_1#63:16.27188174,11658_2#16:18.27188174)n136:3.821091308,(19084_8#96:20.58150899,((12291_1#37:17.07238944,(11679_1#90:14.38700043,19084_7#129:12.38700043)n140:5.685389016)n139:1.985774919,19084_7#144:20.05816436)n138:0.5233446341)n137:0.5114640523)n135:2.268051272,(11511_8#68:21.90880918,((19084_7#150:18.97224731,(12291_3#46:18.53742017,(13091_6#63:18.0775826,(12291_1#42:16.61398795,(12291_3#64:14.88714103,(19084_8#49:9.222017322,(13091_6#68:1.369833334,19084_8#59:1.369833334)n149:7.852183988)n148:4.665123712)n147:3.726846916)n146:0.4635946456)n145:0.4598375712)n144:0.4348271394)n143:2.235721799,(19084_8#108:18.10858389,13154_2#88:16.10858389)n150:5.099385212)n142:1.700840072)n141:0.4522151413)n134:5.548629514,18090_1#91:21.90965383)n133:1.59734408)n128:0.4656004441)n117:1.785025506,((18090_2#84:17.90651051,(18090_2#186:11.92739462,19341_3#30:25.92739462)n153:3.979115894)n152:1.941251042,(15608_2#94:17.36444425,((19341_3#49:28.24603011,(19341_3#35:25.5141161,11822_1#65:12.3474491)n157:1.731914009)n156:1.597810353,((14673_1#42:14.56539749,((11657_4#67:16.0053157,(19084_7#143:15.11279907,(12291_3#49:13.45511966,(11511_8#93:14.95965125,13091_5#6:12.95965125)n201:0.495468417)n200:1.657679409)n199:1.892516627)n198:5.147229726,((11658_2#7:20.08836503,11657_2#55:10.17169803)n203:2.485346706,((19341_2#141:4.076500191,19341_2#161:3.076500191)n205:8.717933796,(((12291_6#69:4.753299306,12291_6#25:4.586632306)n208:16.87202242,((13154_2#30:11.3961417,12291_1#80:10.3961417)n210:2.04383106,(((12291_3#10:9.789014294,13091_5#3:9.789014294)n213:1.216975521,(12291_1#61:7.417620963,12291_1#88:7.417620963)n214:2.588368852)n212:1.959854993,(12291_3#8:9.996426805,19084_7#92:8.996426805)n215:2.969418002)n211:0.4741279488)n209:4.51868197)n207:2.4323223,((11826_1#58:9.613890114,(((14673_2#9:9.533019272,16043_2#73:15.53301927)n220:0.530679106,(11511_7#6:6.248508727,18090_2#165:4.665175727)n221:1.148522652)n219:0.4379224549,11511_7#21:9.001620833)n218:1.028936281)n217:0.6428225475,(16043_2#79:11.97555928,((19341_2#146:7.831502407,19341_2#111:8.831502407)n224:0.4553488204,(18090_2#75:8.461640539,((18090_2#66:1.25747509,18090_2#69:1.25747509)n227:6.854351405,(19341_2#132:5.761871344,(19341_2#123:3.381190736,19341_2#101:6.381190736)n229:0.3806806085)n228:0.3499551511)n226:0.3498140432)n225:0.8252106887)n223:0.3553750501)n222:2.281153384)n216:0.4675973646)n206:0.4034569605)n204:0.7792777473)n202:0.578833692)n197:0.4128520658)n196:1.1983329,(((18090_2#95:14.35736087,(((19341_2#168:11.78812204,14913_7#80:14.45478904)n186:10.89173868,(18090_2#86:10.00748358,(18090_2#83:8.377761944,(18090_2#91:7.365075292,18090_2#92:7.365075292)n189:1.012686652)n188:1.629721638)n187:2.672377132)n185:0.4350117325,(11822_1#86:7.599008265,15608_2#36:9.265675265)n190:3.015864182)n184:1.242488428)n183:0.4597601481,(((14673_1#36:11.73860992,(15608_2#77:5.229632618,(12291_1#1:4.319532814,12291_2#1:0.3195328138)n195:14.3267668)n194:2.8423103)n193:0.4364823715,11826_1#41:8.42509229)n192:0.4509271029,12291_5#34:9.959352392)n191:3.44110163)n182:0.5315362799,(12291_1#85:21.45527467,(21127_2#183:23.31198726,((16043_2#76:19.25754144,(21127_2#58:19.94694723,(22667_7#178:16.12848658,(23164_8#107:10.83221714,22667_8#77:10.83221714)n181:5.296269442)n180:4.651793645)n179:1.393928214)n178:0.4708674879,((19341_2#83:4.914622057,(18090_2#96:9.511229972,(18090_2#94:6.03969028,18090_2#161:7.03969028)n166:3.471539692)n165:0.4033920843)n164:1.205318235,(18623_5#57:10.69837898,(((18090_2#87:5.622302336,19341_3#121:14.62230234)n175:2.295108357,(19341_2#76:7.050623391,(19341_2#63:2.568980596,18090_2#93:5.568980596)n177:0.4816427952)n176:1.866787302)n174:1.293291799,((((19341_2#64:3.70192355,18090_2#188:4.70192355)n172:1.43493846,18090_2#183:4.13686201)n171:0.5130450146,(18090_2#85:5.835377537,19341_2#65:3.835377537)n173:1.814529488)n170:0.4304785437,18090_2#88:8.080385568)n169:1.130316924)n168:1.48767649)n167:0.4215613097)n163:2.525135636)n162:0.4169113318)n161:0.3932874115)n160:0.8933826319)n159:0.4150730897)n158:1.080110073)n155:2.02060379)n154:0.9833172975)n151:4.909862309)n116:1.356222332)n113:0.4582813484)n109:2.729297535)n108:1.841338085)n105:33.70589103)n104:38.00012467)n93:0.5067137765)n92:35.61276108)n16:23.13354281)n1:76.51225953)Root;
