# Supplementary material for: Robust analysis of prokaryotic pangenome gene gain and loss rates with Panstripe
Source: Genome Res. 2023 Jan;33(1):129–40. doi: 10.1101/gr.277340.122 (PMC9977150; doi:10.1101/gr.277340.122)
Supplement: Supplemental Material [file supp_gr.277340.122_Supplemental_Code_0.1.0.tar.gz.zip › panstripe-manuscript-0.1.0/data/spneumoniae/GPSC17_BD.tre]

(14555_3#45:95.89620931,((((14555_4#91:45.49525468,(15841_5#56:36.11150082,((15841_1#71:11.48543703,(14412_2#6:6.584999823,(13415_4#17:2.110679844,(17059_6#36:8.645527002,(((15873_1#82:2.552263083,(15873_1#33:1.628103272,15841_3#16:1.628103272)n138:0.9241598112)n137:1.293836157,((15841_4#10:0.6744465269,15841_3#72:0.5911125269)n140:1.945258211,(15874_1#50:0.3321229378,15873_1#95:0.3321229378)n141:0.3709148004)n139:1.309728502)n136:1.655892639,17150_4#20:4.418658879)n135:0.9768681233)n134:0.465152842)n133:0.5576529785)n132:5.983771211)n131:10.63526548,((13414_8#65:13.97593354,(((15873_1#64:8.681831035,15841_3#5:8.681831035)n146:6.41551143,(14412_2#18:2.943505994,(((15995_2#19:0.3356616324,15995_2#51:0.3356616324)n150:2.285769224,15873_1#4:0.7047648559)n149:0.5657631192,15873_1#61:1.270527975)n148:4.422978019)n147:9.320503471)n145:2.225280234,17059_6#63:17.9059557)n144:2.31997784)n143:4.031591359,(15841_3#73:12.39973625,14566_4#16:10.39973625)n151:10.85778865)n142:0.6131776159)n130:12.07413131)n129:9.550420856)n128:0.5795892304,(15841_2#3:44.17837515,((((12291_6#62:11.74451292,17150_5#12:10.07784592)n156:12.71343628,(((13470_1#36:6.152686149,13415_7#14:5.569352149)n159:5.588659158,17175_6#22:12.15801131)n158:7.313064181,(((14555_3#32:6.132732993,12837_5#45:4.299398993)n162:5.009504418,(15841_3#85:13.33784305,12291_6#23:14.00451005)n163:2.471060362)n161:2.840786581,((14555_4#90:14.92598411,((17175_4#69:8.299115232,14723_3#67:6.049115232)n167:5.26823731,((17138_4#7:0.6114608829,(17138_3#21:0.2788825444,17150_6#69:0.3622155444)n170:0.3325783385)n169:9.800290859,(((15841_5#62:6.043237825,(15995_1#55:3.790366169,(17175_8#77:3.619002311,15873_1#25:0.5356683115)n175:5.254697857)n174:0.5028716568)n173:2.374483485,(14566_6#32:7.790997504,17175_5#54:7.040997504)n176:0.5433908066)n172:1.45981107,15841_4#17:10.12753238)n171:1.117552362)n168:1.1556008)n166:2.775298565)n165:2.423976949,(14410_8#41:11.82171404,(17138_3#67:16.29699641,(13415_8#8:4.963719513,14566_6#86:6.797053513)n179:7.9166099)n178:0.5247176297)n177:1.944914013)n164:1.049728936)n160:1.821385496)n157:3.403539715)n155:3.648152853,12291_6#6:28.18943506)n154:7.477571255,17059_6#8:35.75033931)n153:9.094701843)n152:2.229802757)n127:8.712694051,13414_8#45:50.03753796)n126:25.60694131,(((15841_3#84:9.004836166,17175_8#80:11.58816917)n108:57.33322232,(((14723_3#78:13.78907574,(14723_6#1:12.27776462,14723_4#77:11.27776462)n112:0.5113111251)n111:13.83744584,((17150_5#87:17.10944506,15841_5#24:14.19277806)n114:4.786930218,((15995_1#68:10.82124071,(14723_4#8:8.151057054,14723_4#15:9.151057054)n117:2.586850654)n116:3.49724336,14723_3#95:15.23515107)n115:2.911224211)n113:9.480146304)n110:23.3582485,(15873_1#94:36.52853018,(((17138_4#80:0.5492114602,17150_4#10:0.2992114602)n121:8.294922958,(15995_2#136:6.648871445,13470_1#86:3.065538445)n122:5.361929973)n120:2.152700725,((14913_5#85:11.45213055,17059_7#88:10.45213055)n124:0.5589390823,15995_1#166:11.92773663)n123:1.985765509)n119:26.53169503)n118:13.53957291)n109:14.1032884)n107:9.184256476,((((((((12291_6#37:19.0611892,((17138_4#2:11.06878552,(14913_3#55:4.573406031,14913_2#84:4.740072031)n189:3.328713493)n188:10.10875152,(13414_8#80:11.18480192,(14913_4#81:15.41476856,(14913_7#74:12.6062012,(17175_8#62:11.04931209,(12837_1#30:1.676676216,13415_8#78:5.676676216)n194:0.3726358765)n193:3.306889103)n192:3.058567364)n191:1.353366362)n190:1.909402118)n187:0.4669851618)n186:2.271223189,(12837_3#39:10.65614143,15841_4#53:16.40614143)n195:4.176270962)n185:2.832703183,(12162_1#53:15.34905828,(17059_8#47:0.3719915686,17059_8#39:0.3719915686)n197:14.89373371)n196:9.149390294)n184:0.5544290376,((14936_4#61:21.23698487,((14913_6#6:15.02660067,(17175_8#6:14.93245021,(17059_8#82:8.599103438,13415_7#29:5.265770438)n203:4.416679769)n202:3.260817464)n201:3.306421311,(13415_6#42:10.33300195,(14257_1#39:10.30453167,13415_8#94:12.13786567)n205:0.695136287)n204:4.583354028)n200:0.6539628873)n199:3.82604086,12837_1#11:16.97969273)n198:0.7398518812)n183:14.14866889,(15995_1#115:39.39058001,13415_7#10:35.22391401)n206:0.560966495)n182:15.30432975,((14913_5#38:25.97221142,15874_1#65:22.13887842)n208:6.926259776,(((((13414_8#91:8.218422547,17175_6#7:12.30175555)n213:5.139043264,(12837_4#23:11.73969229,13414_8#46:11.98969229)n214:1.451106521)n212:5.112629755,(12837_2#23:16.70317145,(12837_5#23:12.25288556,14555_3#56:11.91955256)n216:5.45028589)n215:0.6002571205)n211:0.5105211179,14566_5#54:22.81394968)n210:0.6043879228,13154_4#46:18.25167161)n209:6.31346659)n207:22.52407205)n181:4.663645737,((14410_8#7:27.23652755,(14566_4#10:3.04104524,14913_2#85:7.20771224)n219:23.61214931)n218:15.08182209,(14913_4#42:37.69472968,((15841_1#93:0.3725783157,15841_1#6:0.3725783157)n222:33.9420323,14555_3#11:32.73127761)n221:0.5467850647)n220:8.456953955)n217:12.60117235)n180:8.130820564,((((17175_6#37:6.999997063,(12291_6#68:6.363313392,14412_1#63:3.113313392)n5:2.136683671)n4:38.72753361,((13415_5#45:22.40099286,((12837_1#18:8.930194834,(12837_5#60:6.475779487,13415_4#6:8.475779487)n10:2.121082347)n9:0.5994593756,13414_8#13:10.77965421)n8:11.12133865)n7:0.5637212201,(((14913_7#63:14.94151971,12837_2#1:7.191519706)n13:4.417641257,(((14555_4#56:14.09900088,12837_3#50:8.432333884)n16:1.746864427,(14566_4#39:9.929941275,(14412_2#67:9.084428106,14913_3#69:7.167762106)n18:1.595513169)n17:4.249257036)n15:0.5554012952,((14412_2#57:13.14121498,(((17175_5#12:1.966486061,17175_7#75:5.466486061)n23:8.337157139,((12162_1#24:9.716523234,14555_4#51:8.133189234)n25:1.779579116,(13415_7#90:5.827248518,(17175_4#39:4.01322925,17150_4#29:0.3465622499)n27:5.564019268)n26:2.002186833)n24:1.14087485)n22:2.754224759,((12162_1#56:12.6465692,(13415_8#95:9.580891151,((((12291_6#14:4.067898611,17150_4#75:2.401231611)n34:4.256602157,((14566_4#56:4.667085034,(13470_1#76:4.218876332,(14566_4#61:1.251861775,13415_8#30:0.835194775)n38:2.717014557)n37:1.114875703)n36:0.4648852564,((14412_2#40:2.978258144,(13415_8#60:1.162435069,(12162_1#14:3.09972233,14913_7#16:3.51638833)n42:0.562712739)n41:1.232490075)n40:1.436909572,(14566_5#93:2.815697238,14566_5#56:2.732364238)n43:1.182803478)n39:2.133469574)n35:0.3591964777)n33:1.522522741,13414_8#24:4.347023509)n32:1.247583722,13415_7#9:8.094607232)n31:0.4029509196)n30:0.3990110518)n29:0.4638487505,(14913_4#49:6.69778034,(17175_8#87:8.458588376,14936_4#29:7.458588376)n45:0.489191964)n44:5.579303614)n28:2.280784006)n21:0.4166800196)n20:0.4688670673,14566_4#18:11.69341505)n19:1.54118456)n14:1.374561357)n12:2.585489875,(((((((((12291_6#81:9.077337356,((12162_1#75:4.025728888,(12162_1#94:3.970732407,(17138_4#72:3.358541339,17059_7#8:3.275207339)n58:0.5288580683)n57:0.5549964806)n56:1.356227224,14412_2#71:3.881956112)n55:3.945381244)n54:0.5974899366,(12162_1#35:8.712261788,14566_6#16:7.462261788)n59:1.462565504)n53:6.068797028,(17175_5#58:12.65343703,((12162_1#93:9.131845869,14555_4#31:7.881845869)n62:4.410496101,(((14936_4#55:12.18287032,(((13470_1#20:5.521599356,13415_6#80:2.688265356)n68:0.3918639611,14566_5#57:6.080129317)n67:1.352939389,(((17150_4#28:3.590445405,(14913_2#95:0.4392190744,(14913_2#47:0.5056084565,(14913_2#55:0.3268061119,14913_3#87:0.2434731119)n74:0.2621353446)n73:0.3502776179)n72:3.90122633)n71:1.135507076,(14555_4#50:4.231188828,((17138_3#63:6.007141804,14913_4#53:3.507141804)n77:1.194414237,13470_1#22:2.618223041)n76:0.5296327865)n75:1.244763653)n70:0.4199547601,24775_1#109:9.14590724)n69:2.453828466)n66:1.749801619)n65:0.3657325504,(17175_7#40:11.54936887,12162_1#65:9.549368869)n78:1.999234007)n64:1.376509003,(((12162_1#32:8.702752084,13415_6#11:5.119418084)n81:0.5378869721,14913_2#33:8.073972056)n80:2.97419556,(19084_7#26:10.4309633,14412_2#90:7.514296299)n82:2.367204318)n79:1.293611262)n63:0.3672300906)n61:1.111095064)n60:1.673520287)n52:0.4116388392,(((17150_4#78:8.862468799,13415_8#11:8.612468799)n85:2.123295779,(14936_4#46:13.43667026,((14913_3#23:9.235608809,(14555_3#63:2.56285773,14566_6#72:5.72952473)n89:3.172751079)n88:1.912878438,12291_6#86:11.89848725)n87:0.5381830123)n86:0.5490943194)n84:0.5881626125,(14555_4#58:10.85607134,(12837_2#43:2.879957306,13470_1#14:7.463291306)n91:2.309447036)n90:1.634522849)n83:2.914668969)n51:1.254193345,14555_3#28:13.2427895)n50:0.3591839832,((14555_4#8:11.27229428,((15841_3#33:4.302716514,(15995_1#95:1.331402208,(15841_2#75:0.3622723634,15841_2#91:0.2789393634)n97:0.9691298445)n96:1.221314306)n95:6.361967275,(14913_3#18:10.36223117,((13415_4#64:1.30143838,(14555_4#67:0.6874846858,(14555_4#59:0.3511287242,14555_4#75:0.2677957242)n102:0.3363559616)n101:4.863953694)n100:4.163396394,(13415_7#95:5.756860628,12291_6#49:8.423527628)n103:1.957974146)n99:0.4807293978)n98:0.4691196175)n94:0.4409434886)n93:2.792669353,13414_8#35:8.814963631)n92:3.203676856)n49:1.027373968,14913_5#62:20.37934746)n48:1.161783822,12162_1#22:20.70779828)n47:0.4751683178,14257_1#20:16.2662996)n46:0.4283512426)n11:7.020063239)n6:19.2628166)n3:8.977924922,(12837_2#36:38.41793506,15841_1#30:42.08460106)n104:11.37085454)n2:10.01856414,((12837_3#70:27.147325,((((((13415_5#26:5.602511271,(17150_4#40:8.267042006,(14410_8#82:0.381040422,14257_1#43:0.381040422)n232:5.802668584)n231:0.5021352656)n230:3.580960261,(17175_6#32:0.3601639557,17175_6#24:0.3601639557)n233:11.98997358)n229:5.216341006,((12837_4#34:10.86102998,(((14913_6#59:15.79048754,(12837_5#20:5.896056185,17175_5#39:9.896056185)n239:2.477764351)n238:0.4618342306,12162_1#52:15.08565477)n237:1.833352052,((12837_1#35:8.36768302,(17138_3#12:17.18322194,(((12837_2#61:0.4571213258,14566_4#17:3.290454326)n245:1.219032116,12291_6#29:8.176153442)n244:5.85505215,14936_4#49:15.03120559)n243:0.5686833465)n242:0.6011280806)n241:0.7275133569,((14412_2#14:5.478358226,(14936_4#36:5.38513746,12162_1#47:4.80180446)n248:2.759886766)n247:7.01525058,((14936_4#4:10.85119713,((14566_6#37:6.772406231,(17175_4#75:7.908960328,((17138_3#25:3.315912488,12162_1#31:3.732579488)n255:3.278924506,(14913_7#21:6.443865102,17175_5#65:4.360531102)n256:0.4843058922)n254:0.980789334)n253:0.4467799031)n252:0.4397130275,(14913_7#60:3.581938152,((14913_7#59:1.291314944,(14913_7#35:0.56165157,14913_7#91:0.56165157)n260:0.3963303736)n259:0.8995057209,14913_7#19:0.2741546645)n258:0.391117487)n257:5.130181107)n251:1.47241087)n250:3.732459608,14555_3#88:7.833656736)n249:0.4932850709)n246:1.93492157)n240:0.5738104426)n236:0.525356159)n235:0.4984508264,14555_4#41:16.1094808)n234:1.873664734)n228:1.939365702,((((12162_1#54:7.01462406,17150_6#15:8.84795706)n264:6.761547922,(14566_4#29:1.554893862,14566_4#25:0.7215608623)n265:8.80461112)n263:0.5422793093,(14913_5#5:13.41583838,(17059_8#15:11.66878794,14566_4#7:9.085454943)n267:0.4970504364)n266:1.735945912)n262:6.946541245,13470_1#73:15.34832554)n261:0.6575187042)n227:0.559389737,((14936_4#24:11.46771042,13415_7#92:7.717710425)n269:9.037735394,15873_1#89:18.67211282)n268:2.559788158)n226:3.500120878,(12291_6#8:24.99317159,((((14555_4#32:9.611897235,(13415_5#41:2.484244262,14913_3#12:4.067578262)n275:2.710985973)n274:7.144957772,(14936_4#75:9.840703906,(17059_7#11:6.138435419,13470_1#39:0.5551024189)n277:2.702268488)n276:8.7494841)n273:2.840770426,((12837_5#21:7.341027067,15731_8#6:10.50769407)n279:6.555877161,14410_8#37:17.48023823)n278:0.5340542051)n272:4.098094209,((13415_8#63:18.84292049,(((15995_2#162:6.222819705,15841_2#87:4.056152705)n284:13.87490018,(13414_8#66:12.40169939,(((((17870_8#187:14.30560237,9789_2#31:9.305602367)n290:2.199657904,(((17966_5#10:6.991405319,17870_8#124:4.908071319)n293:6.728569073,(((((18456_1#4:10.52971071,(17870_7#168:2.661743217,15378_2#21:2.661743217)n299:3.03463449)n298:0.432578841,17870_7#55:11.21228955)n297:0.3770150611,(17870_8#182:2.030139599,17870_7#47:1.613472599)n300:9.975832009)n296:0.404695751,17870_8#47:1.494000359)n295:0.6692249037,(9789_2#40:0.6105828212,9789_2#51:0.6105828212)n301:2.635975442)n294:0.6400821293)n292:1.298146474,17870_7#50:14.60145387)n291:1.487139405)n289:1.482201614,9716_7#14:11.90412789)n288:2.063812935,(((14257_1#82:3.634325842,14412_1#49:3.967658842)n304:6.944388791,(14723_6#22:9.096784367,14412_1#21:9.346784367)n305:1.815263265)n303:1.51832118,12837_1#84:9.263701813)n302:0.9542390075)n287:0.3754207365,17150_5#61:15.76002856)n286:0.8916708378)n285:0.4460204929)n283:0.4728884901,15841_4#1:18.65394138)n282:2.438979107)n281:1.849955377,(12837_4#40:12.67661518,((12837_3#64:0.3383008576,12837_3#56:0.3383008576)n308:11.21622639,(((13415_6#54:9.380468628,17175_6#77:10.46380263)n311:3.796093446,(15874_1#28:12.62689078,12837_1#21:8.376890783)n312:0.5496712903)n310:0.5373870111,((13415_8#84:11.20548028,14412_1#72:10.03881428)n314:2.473901985,(17059_8#23:15.55037347,(17175_6#15:8.645612891,((14913_2#9:3.892309327,14913_2#90:3.975642327)n318:4.421344655,12837_3#77:2.396986982)n317:1.331958909)n316:5.071427576)n315:0.5456757982)n313:0.534566819)n309:1.673911162)n307:0.53875493)n306:5.016260685)n280:0.8361767803)n271:0.4641189517)n270:0.5721832614)n225:7.831970147)n224:26.60296417,12837_3#34:53.58362317)n223:6.473730569)n1:0.5763228158)n105:9.055305409)n106:5.28883131)n125:19.08506303)Root;
