# Supplementary material for: Robust analysis of prokaryotic pangenome gene gain and loss rates with Panstripe
Source: Genome Res. 2023 Jan;33(1):129–40. doi: 10.1101/gr.277340.122 (PMC9977150; doi:10.1101/gr.277340.122)
Supplement: Supplemental Material [file supp_gr.277340.122_Supplemental_Code_0.1.0.tar.gz.zip › panstripe-manuscript-0.1.0/data/spneumoniae/GPSC19_BD.tre]

((((((11511_7#52:20.36491394,(((14673_2#16:11.14065885,13710_1#43:19.80732485)n8:7.222294166,(14673_1#14:13.21033213,((17150_6#52:20.38502415,(14913_4#54:13.31668379,((22841_4#60:5.879540581,(22841_1#93:4.152336,22841_1#167:6.152336)n15:1.727204581)n14:1.903265658,((22841_1#175:7.063060727,22841_4#59:6.063060727)n17:1.417543608,((22841_1#107:2.785668521,22841_2#38:5.785668521)n19:2.88026978,22841_4#133:6.665938301)n18:0.8146660338)n16:0.302201905)n13:4.700544554)n12:4.735006358)n11:3.627938781,(((12299_1#3:4.830985583,13710_1#23:8.497651583)n22:3.947582674,(13414_2#72:9.186201212,11511_8#29:6.102868212)n23:2.675700045)n21:6.663871962,((((18090_1#124:7.548866561,(19084_7#54:11.63266897,(19084_7#12:6.209563891,18090_1#119:2.209563891)n29:4.423105076)n28:0.9161975938)n27:3.975807262,((13414_2#81:7.661485715,((11679_1#22:2.82047833,14673_4#68:2.15381133)n33:1.600458643,11511_8#21:4.504269972)n32:0.9072157423)n31:4.665426512,(13710_1#41:9.655656018,13414_3#1:8.905656018)n34:3.504590208)n30:1.781094597)n26:1.176350241,(13710_1#48:9.910576177,13154_3#18:9.743910177)n35:2.623780887)n25:1.797778539,(15682_1#25:12.58506474,((11657_4#42:10.06633451,14673_1#69:8.733000515)n38:2.101693608,(15682_1#93:13.41994406,(13414_3#3:12.71271354,14673_3#75:3.796047543)n40:1.457230512)n39:0.9147500672)n37:0.3337036149)n36:1.663737866)n24:1.276970615)n20:3.070522714)n10:2.114036201)n9:2.735953885)n7:4.716564961,21127_1#2:32.41285098)n6:1.618729956)n5:18.02624819,(((12299_1#44:14.64340776,(14673_3#45:11.93258926,13353_7#7:15.26592226)n44:2.294152495)n43:24.17462968,((11511_7#38:6.786804896,11657_2#50:6.620138896)n46:10.15971797,(((13154_3#40:4.958260107,13414_2#51:7.624926107)n49:2.741010472,((13353_7#23:3.912019158,(13353_7#39:3.626173841,13414_1#74:4.126173841)n52:0.3691783172)n51:5.526697187,(13710_2#41:7.376580966,(13353_7#31:7.706118903,((13353_7#60:6.049723606,11658_2#54:2.383056606)n56:1.418967481,13414_2#95:6.885358087)n55:0.3207608161)n54:0.3371290633)n53:1.812135379)n50:0.8438872339)n48:8.994575431,(13414_1#40:9.402625988,14673_1#30:4.069292988)n57:7.124553022)n47:10.58601085)n45:11.87151457)n42:0.3397360797,11657_2#87:29.15777351)n41:8.733388618)n4:1.574378773,((11791_1#12:16.70587888,11826_1#38:15.03921188)n59:19.61279336,(15608_3#23:11.81153403,11822_1#77:13.06153403)n60:22.8404712)n58:3.563535664)n3:1.588973126,22841_3#38:48.22118103)n2:7.063575871,(14673_2#3:32.41222768,(12291_5#81:35.73040121,((((11658_2#80:12.56726892,11511_8#32:12.48393592)n66:0.3851752785,12299_1#65:13.6191112)n65:0.4257289555,(13154_3#42:11.96453237,11511_7#45:2.547866374)n67:1.496973781)n64:14.25445222,((((14673_1#12:14.09318177,((((13414_1#69:8.660874061,(13414_3#76:4.430767172,13414_1#78:5.180767172)n76:3.646773889)n75:5.957264912,(12299_1#69:5.631687979,(12299_1#75:4.280700696,13353_7#27:6.780700696)n78:1.267653284)n77:6.153117994)n74:2.436571844,(((21127_1#33:2.274680961,21127_1#55:2.774680961)n81:9.987141628,(22841_4#6:8.280448512,13415_8#66:7.947115512)n82:0.7313740766)n80:4.763372287,(13414_1#93:15.72253227,(11657_4#57:2.61334865,13414_1#72:6.19668265)n84:9.609183619)n83:0.3859956065)n79:1.029515942)n73:0.3591704746,13414_2#62:16.99721429)n72:0.9293004729)n71:2.208797076,(14673_1#10:9.728478721,13414_1#58:13.31181172)n85:6.82350012)n70:0.3808157597,(13414_2#65:10.20787213,(13710_1#20:5.501984895,13414_1#45:5.585317895)n87:4.872554238)n86:10.30825547)n69:4.984624826,((14673_3#83:15.60268749,((11658_2#62:8.840273199,13414_3#61:11.8402732)n91:5.405173605,(13414_2#1:16.73936001,11657_1#74:4.57269301)n92:0.3394197946)n90:3.023907683)n89:2.760035861,(14673_1#89:19.34391052,((14673_1#51:14.55650657,11658_2#56:16.80650657)n95:2.062081274,((((14673_2#49:8.682026378,(13353_7#6:14.71233286,12299_1#58:12.37899886)n100:1.053027518)n99:2.161632741,(13710_1#38:14.10598722,13414_1#46:13.93932022)n101:4.571005897)n98:0.3595897024,((((((13414_2#50:1.054040358,13353_7#16:0.8040403583)n107:9.827652392,(13414_3#8:5.307116832,13414_1#68:5.890449832)n108:5.324575918)n106:4.349956753,14673_3#57:3.064982504)n105:0.2625338702,13414_2#3:15.16085037)n104:0.8944324493,(13414_3#48:7.332920163,11657_4#5:4.916254163)n109:8.63902866)n103:1.01942504,((13414_3#24:8.859256361,13710_2#57:8.692589361)n111:2.862830587,(((11657_4#11:5.102526581,11511_8#27:4.519192581)n114:0.3258473733,12291_5#71:4.761706954)n113:1.937131627,13414_1#62:10.03217158)n112:1.106581366)n110:6.102620916)n102:1.211874958)n97:2.148259526,(13710_1#28:15.49324371,(12291_5#87:10.00379136,14673_3#15:1.253791364)n116:1.906118349)n115:5.441598635)n96:1.4337455)n94:0.8086566684)n93:0.3521458318)n88:2.304696078)n68:5.215205952)n63:8.347775829)n62:2.598493477)n61:19.45586221)n1:22.03105814,19341_2#126:66.31581504)Root;
