# Supplementary material for: Robust analysis of prokaryotic pangenome gene gain and loss rates with Panstripe
Source: Genome Res. 2023 Jan;33(1):129–40. doi: 10.1101/gr.277340.122 (PMC9977150; doi:10.1101/gr.277340.122)
Supplement: Supplemental Material [file supp_gr.277340.122_Supplemental_Code_0.1.0.tar.gz.zip › panstripe-manuscript-0.1.0/data/spneumoniae/GPSC1_BD.tre]

(((17794_7#66:124.5552158,(21127_2#143:38.74277915,(15531_7#7:11.28597791,15531_5#66:11.28597791)n85:27.45680125)n84:85.22910269)n83:101.4417899,((21127_1#124:98.26856494,22114_6#48:90.18523194)n87:109.0178799,((21485_4#3:61.92083115,(((18090_2#150:9.454070312,(18090_2#71:2.392068898,18090_2#63:2.392068898)n93:9.062001414)n92:4.645449917,((18090_2#67:8.336350589,19341_2#73:8.336350589)n95:6.065282961,(((18090_2#61:2.82763787,18090_2#59:2.82763787)n98:8.139872127,(18090_2#65:6.08648807,18090_2#68:6.08648807)n99:4.881021926)n97:2.164213255,19341_2#93:11.13172325)n96:1.269910299)n94:1.697886679)n91:13.87557395,15682_1#56:39.64176118)n90:23.36240396)n89:61.68733451,((11657_2#24:25.42356947,(14673_3#10:19.53540913,15608_2#50:18.11874313)n102:8.804826341)n101:49.08984885,(16043_2#60:57.44811207,((((16043_2#65:19.94054514,18090_2#180:17.94054514)n107:2.327303872,(((11511_7#13:6.787524004,12299_1#80:16.120857)n110:5.114152001,((((22841_1#187:8.319242954,22841_1#110:6.319242954)n114:4.045004656,(22027_1#142:6.879118538,22027_1#141:6.879118538)n115:2.485129072)n113:4.949962991,((22841_3#164:9.823938259,22027_1#44:8.823938259)n117:0.981926665,22114_6#42:10.80586492)n116:1.508345677)n112:4.52388548,19084_8#158:7.588096081)n111:2.896912925)n109:6.622768806,(((((13091_6#26:7.317600973,19084_7#147:7.317600973)n122:4.15524894,13710_1#44:15.80618291)n121:1.348655327,(22667_7#134:7.907925289,22841_1#176:9.907925289)n123:6.913579951)n120:4.572834553,14723_6#54:16.39433979)n119:7.008450429,(15682_1#73:12.33264882,15608_5#90:9.749315815)n124:14.40347441)n118:2.954987589)n108:2.910071197)n106:5.988462646,((15608_4#70:34.67340095,((((20925_3#48:8.746267758,20925_3#13:9.496267758)n130:6.620903483,19084_7#115:9.617171241)n129:2.553087122,(21127_2#174:11.88233656,12291_1#89:9.71566956)n131:1.454588803)n128:9.951892229,18090_2#60:14.12215059)n127:9.551250356)n126:2.901544526,((12291_5#33:11.22272973,(11822_1#78:10.44511439,15608_2#38:10.94511439)n134:1.527615339)n133:9.231993296,(19341_2#153:13.44792978,((19341_2#69:11.83066629,(18090_2#73:5.79151186,18090_2#70:5.79151186)n138:5.039154426)n137:1.263113022,(18090_2#72:9.660422291,(18090_2#64:5.425975805,19341_2#80:6.425975805)n140:4.234446487)n139:2.433357017)n136:1.354150472)n135:9.006793247)n132:4.120222445)n125:1.68136618)n105:14.22404561,((12291_1#48:0.5840946668,12291_2#48:1.584094667)n142:47.46707121,((((13154_2#84:1.311030498,(13154_2#85:0.7578413502,13670_3#16:0.7578413502)n147:0.5531891475)n146:24.71993327,(18090_2#42:12.88069223,(19341_2#148:10.28345845,15682_1#84:21.95012545)n149:1.597233785)n148:5.150271536)n145:2.788693668,21127_1#76:34.81965743)n144:12.36784078,((21127_1#18:13.52312757,21053_8#180:13.43979357)n151:34.21428504,((19341_2#74:12.15312744,19341_2#117:12.15312744)n153:20.13358355,(16043_2#58:31.8817525,(14723_6#65:42.70871643,(((14913_5#95:4.321563231,15841_4#24:4.071563231)n158:15.17459034,19084_8#25:15.41282057)n157:17.55991432,((((12837_5#72:13.02008276,(12291_6#60:6.510498005,17150_6#33:8.760498005)n163:13.42625075)n162:3.557323776,(14566_6#89:16.33410283,17150_5#32:19.66743683)n164:5.909969701)n161:2.050601753,(((((14566_5#44:9.580307062,14566_5#42:9.413640062)n169:4.197402981,(13414_8#86:8.547594384,(12837_3#87:4.665637122,((17150_4#44:1.623893013,17175_7#15:5.207226013)n173:4.506328658,17138_3#22:6.463554672)n172:3.28541545)n171:2.965290262)n170:1.39678266)n168:5.351282172,((12837_5#69:10.3454827,(17150_5#80:18.94700296,(((((((((14566_6#44:7.977215682,17059_6#4:10.64388268)n185:3.489998021,((13415_6#21:8.306853931,(13415_5#66:4.059820052,12837_4#2:2.809820052)n188:1.830366879)n187:1.087348814,(12837_1#22:3.488383294,(14555_3#13:4.879978809,14410_8#56:5.629978809)n190:1.025071485)n189:1.739152451)n186:0.4896779588)n184:1.141494916,((17138_4#8:10.59911417,21053_8#188:13.68244817)n192:1.164433523,(14566_5#88:10.16675947,(12837_2#14:3.182019606,(12837_4#3:3.026480149,12837_2#24:2.609813149)n195:0.4055394572)n194:2.484739863)n193:1.013455227)n191:0.5951609229)n183:0.401612205,(13414_8#22:5.253644374,((14936_6#47:6.137504332,12291_6#85:4.220837332)n198:1.698837853,(12162_1#63:2.892871456,17150_6#89:4.642871456)n199:3.610136729)n197:5.000636189)n196:3.25667645)n182:0.3966789864,(14555_3#14:7.589843071,(13415_7#83:7.946405981,12837_5#57:4.029738981)n201:0.7267700893)n200:2.65049074)n181:0.4325327736,15874_1#44:12.50619958)n180:0.4572167041,14410_8#16:11.79674929)n179:0.466808263,13415_5#65:10.76355755)n178:0.4544881572,14913_3#25:11.96804571)n177:0.6456232504)n176:0.5651467418)n175:1.524706316,12837_5#47:12.20352202)n174:1.758803198)n167:0.6636136653,(14936_4#28:15.37721103,14257_1#8:10.46054403)n202:7.16539485)n166:0.8646337865,(((12162_1#45:11.44698023,((13415_5#59:1.102411945,(14412_1#5:2.189924617,14555_3#94:1.439924617)n208:0.4958203274)n207:3.931970702,((13415_5#11:2.54672663,(13415_6#51:4.113687933,17175_7#81:8.780354933)n211:0.8497046963)n210:1.573541373,12837_4#22:3.286934003)n209:0.9141146434)n206:0.9959315852)n205:2.883660263,((17150_4#57:6.993713112,13415_4#40:3.743713112)n213:4.081542029,(14555_3#82:7.618669862,(17150_4#11:9.365945141,(((((20925_3#30:11.69036806,(13470_1#47:0.3543413585,13470_1#40:0.4376743585)n221:2.252693706)n220:0.5857556105,17175_5#80:7.026123675)n219:0.6040412338,17175_8#81:11.71349891)n218:0.5656293676,14913_7#67:8.779128276)n217:0.7597926942,((17175_7#1:3.735403386,(12291_6#55:4.568023149,(14936_4#80:4.192948797,12291_6#13:2.942948797)n225:1.375074352)n224:0.8340462371)n223:2.511719262,15874_1#56:7.080455648)n222:2.791798323)n216:0.6603581705)n215:0.9193907211)n214:0.7899192787)n212:1.005385353)n204:4.9381023,(((14913_5#30:5.993060859,14412_2#61:3.076394858)n228:2.501230684,17059_7#38:7.410958542)n227:6.855351651,(((12837_5#78:3.672491263,12162_1#86:11.25582426)n231:1.220518866,(12291_6#39:8.228570883,(14566_6#20:4.112424141,14566_4#59:2.779091141)n233:2.782813742)n232:3.831105246)n230:0.9850669228,(17059_8#38:9.797461698,(13415_8#64:4.97511838,14555_3#50:3.39178538)n235:1.822343317)n234:3.247281354)n229:1.054900142)n226:4.9190996)n203:3.471829873)n165:3.304101617)n160:7.461265804,(16043_2#61:25.71336469,(19341_3#63:32.33681554,(((13414_2#22:24.7749496,((18090_1#133:21.03263789,(20925_3#28:24.90513986,(19084_7#138:16.45046493,((12291_4#9:7.677887889,19084_7#122:6.677887889)n246:5.305149798,((((11679_1#58:4.664969742,11658_2#14:7.664969742)n250:3.043765612,(((((((((((12291_3#48:4.264829474,((11658_2#1:5.289343447,(19084_8#110:4.728154737,19084_7#158:2.728154737)n264:0.5611887106)n263:0.5329568213,(12291_1#4:5.949373481,(12291_1#52:0.5434948144,12291_1#51:0.5434948144)n266:1.405878666)n265:0.8729267878)n262:0.4425292051)n261:0.5004097124,((13154_2#29:2.047337087,19084_7#128:2.047337087)n268:1.31335703,(19084_8#109:4.834858526,11657_4#74:1.834858526)n269:0.5258355906)n267:1.404545069)n260:0.4686870464,(11658_2#18:2.567763355,11679_1#62:0.5677633554)n270:2.666162877)n259:0.3968269808,((12291_1#7:5.697248692,11679_1#74:2.697248692)n272:1.762624044,(12291_1#11:6.023547675,(12291_2#44:1.350998531,12291_1#44:0.3509985311)n274:1.672549144)n273:1.436325062)n271:1.170880477)n258:0.3758885896,(19084_8#13:4.981147335,11658_2#10:4.981147335)n275:2.025494468)n257:0.3080203677,12291_3#45:6.314662171)n256:0.3701743114,11658_2#24:5.684836482)n255:0.3288394205,11511_8#96:10.0136759)n254:0.3627308733,12291_1#47:6.376406776)n253:1.140867338,11657_4#96:11.51727411)n252:0.6943565489,(19084_7#163:7.988024821,(11657_4#93:9.00588034,(19084_7#168:5.168305734,19084_8#33:6.168305734)n278:1.837574607)n277:0.9821444807)n276:1.223605842)n251:0.4971046912)n249:0.9965698055,13091_6#36:10.70530516)n248:0.6041600384,19084_8#31:12.3094652)n247:0.6735724896)n245:4.467427243)n244:1.871341935)n243:0.7108310278)n242:0.9533233778,(13414_3#13:14.86225418,(11658_2#75:10.40827257,13414_4#34:5.908272569)n280:1.287314608)n279:9.123707093)n241:1.205655327)n240:2.560637424,19341_3#43:27.75225402)n239:2.968033639,(21053_8#173:32.19817219,(((19341_3#116:7.83356563,19341_3#11:9.83356563)n284:2.328146622,((20925_3#77:13.04228811,(24775_1#90:9.060864143,(19341_3#117:4.475611135,19341_3#1:6.475611135)n288:0.5852530086)n287:1.481423964)n286:2.438244658,(((19341_3#115:5.60940255,19341_2#164:6.60940255)n291:0.7284179171,((24775_1#70:5.880856901,19341_2#172:4.880856901)n293:1.618990894,((24775_1#92:7.36860117,21053_8#142:6.03526817)n295:1.137301439,24775_1#75:6.505902609)n294:0.9939451862)n292:0.837972672)n290:1.584236135,(((19341_3#62:6.66467155,19341_3#66:6.66467155)n298:2.641575814,(19341_3#37:7.442112985,19341_3#118:4.442112985)n299:0.8641343784)n297:1.232913238,24775_1#73:8.539160601)n296:1.382896)n289:1.058476164)n285:1.181179487)n283:15.98435898,(((((12291_1#59:5.03432116,20925_3#61:13.45098816)n304:3.839307049,21053_8#139:13.29029521)n303:1.558607602,(((21127_1#87:7.628132321,(21127_1#41:3.342395312,21127_1#42:3.342395312)n308:3.952404008)n307:2.021090017,(((21127_1#95:4.00713644,(21127_1#27:1.275993352,21127_1#78:2.275993352)n312:1.814476088)n311:2.929350094,21127_1#39:6.519819535)n310:2.176841292,21127_1#30:8.613327827)n309:0.7025615104)n306:1.014634551,21127_1#81:10.66385689)n305:6.351711921)n302:4.965601437,(((15682_2#27:5.394190836,15682_2#64:6.560857836)n315:1.934092083,(15608_5#73:1.007328807,15682_2#68:7.423995807)n316:1.237621112)n314:2.492620031,15682_1#67:8.23756995)n313:10.4102673)n301:7.017553898,(15682_1#50:24.5101888,((24775_1#89:23.77918061,18090_2#154:11.77918061)n319:2.931239238,(13414_2#63:23.44631082,((11511_8#59:16.27119776,(((12291_4#74:5.667500281,14673_2#34:0.6675002807)n325:1.752041474,19084_8#178:7.002874755)n324:2.66699024,(13710_2#58:9.829852163,14673_3#71:3.746519163)n326:3.340012831)n323:6.351332764)n322:3.360752042,((24775_1#108:8.887907928,(24775_1#66:5.273158168,(19341_3#113:0.5604378076,24775_1#93:4.560437808)n330:0.7127203608)n329:2.614749759)n328:15.23622094,((((11657_4#30:2.035451851,13091_6#82:2.285451851)n334:0.7887784561,11679_1#27:3.490897307)n333:3.306439458,19084_8#139:6.547336765)n332:12.10150334,((19341_3#14:0.817183982,24775_1#59:2.817183982)n336:19.35400556,((((21999_8#109:6.2561327,(((21999_7#173:2.614682686,21999_8#40:3.198015686)n343:0.8122153672,((21999_8#83:0.7528839492,21999_8#86:0.8362169492)n345:2.800523977,21242_2#153:2.303407926)n344:0.6234901273)n342:1.204230878,21999_7#162:4.547795932)n341:0.6250037679)n340:0.6981267621,21999_8#115:6.954259462)n339:4.790165609,17794_8#138:13.16109207)n338:10.25584383,((12299_1#43:7.011401882,((11679_1#3:2.788439205,19084_8#135:2.788439205)n349:2.32797233,11511_8#9:5.199744535)n348:1.561657347)n347:10.19266524,((14673_1#2:16.9676689,((11511_8#38:9.284474082,((11511_8#54:7.016446349,(19341_3#51:10.84115204,((((14673_3#5:2.605390468,(13154_3#75:3.03987152,14673_1#62:1.03987152)n361:0.6488519487)n360:0.7010336657,(14673_1#86:1.927818252,(13414_3#16:4.414917327,11657_8#14:1.914917327)n363:1.762900925)n362:0.7119388822)n359:0.616554839,(11679_1#28:1.69331284,13414_2#67:4.44331284)n364:3.062999133)n358:1.675902328,((((((((14673_1#84:0.8522982148,13710_2#34:4.768965215)n372:0.3290400577,11511_8#57:2.348005272)n371:0.89489344,(21999_7#176:5.946278739,14673_1#81:1.862945739)n373:0.7966199738)n370:0.2982058013,11657_4#40:3.374437514)n369:0.3457785387,11893_8#15:3.803550053)n368:0.4172591862,(19084_8#176:2.209201454,11679_1#53:2.209201454)n374:2.011607785)n367:0.8022846873,12291_4#89:5.689759926)n366:0.4749121757,((14723_6#68:2.61940931,(15608_4#65:4.0090043,14723_6#67:2.0090043)n377:0.6104050104)n376:3.518834562,14673_3#43:3.304910872)n375:1.69309523)n365:0.5175421998)n357:0.4922707412)n356:0.5919613061)n355:1.252599234,11511_8#48:8.269045583)n354:0.7654284987)n353:1.052525352,(14673_2#57:6.500271324,(((15682_2#79:3.360104781,15682_2#75:3.276770781)n381:2.304180544,(15682_1#72:1.899442202,15682_1#61:1.399442202)n382:0.6815091234)n380:1.965080015,((15682_2#13:3.286739204,(15682_2#74:4.519158066,15682_1#81:1.852492066)n385:0.6009141382)n384:1.589880853,15682_2#67:6.543287057)n383:0.836078283)n379:3.954239984)n378:3.336728109)n352:3.630669469)n351:2.899389404,(12291_4#27:16.91760162,((21999_7#110:6.285542852,21999_8#32:7.202209852)n388:12.83421716,(24775_1#76:17.92578399,((13353_7#78:10.11348532,11657_4#27:6.280152324)n391:8.775368221,(13154_3#88:15.52139806,((21999_8#68:10.54831354,12290_2#17:6.548313544)n394:8.126445126,((12299_1#41:8.698937191,((14673_2#88:2.819930641,14673_3#7:3.986597641)n398:1.951660917,(15277_1#17:1.518415036,12291_4#58:5.435082036)n399:2.253176522)n397:0.8440126322)n396:6.204596553,((12838_1#73:8.536573834,((14673_3#8:5.146342135,(12291_4#38:4.19895974,(11657_4#53:1.958615464,12291_4#88:2.541948464)n405:1.657011276)n404:1.864048395)n403:0.8755354648,13154_3#43:6.7718776)n402:2.264696234)n401:5.37298054,(19084_7#43:16.9536821,(13710_1#33:16.34608317,((11658_2#72:4.626192732,(24775_1#100:8.13922925,((24775_1#110:7.269292747,15682_2#55:5.935959747)n412:1.079807397,(19341_3#114:2.727012705,(24775_1#61:3.429677106,(20925_3#66:5.691053192,24775_1#71:2.357720192)n415:1.071956914)n414:1.297335599)n413:0.6220874391)n411:0.7901291061)n410:0.986963482)n409:8.046547965,(14673_1#52:10.16514866,((19341_3#112:6.149828412,24775_1#95:10.14982841)n418:6.48854814,((12291_4#13:8.784585072,(12291_4#69:3.416222012,14673_1#71:2.666222012)n421:4.53502906)n420:4.015537827,((12291_4#15:0.6021760912,12299_1#38:0.6021760912)n423:11.97621837,((13414_2#83:5.960340354,13414_2#64:6.293673354)n425:8.465076225,((((11658_2#19:6.669159617,19084_7#77:4.669159617)n429:3.59074428,((11657_4#55:5.206722634,13710_1#47:8.623389634)n431:5.656287493,(11679_1#13:10.6506074,(11658_2#84:10.1033197,(11511_8#33:9.905401724,(11658_2#66:9.765996717,((12299_1#70:10.02752454,(24775_1#62:11.58025645,((24775_1#58:8.933591868,((15608_3#47:2.429487482,15608_3#66:3.429487482)n442:5.615407084,(12291_5#45:1.857361265,12299_1#48:1.107361265)n443:3.437533301)n441:0.8886973023)n440:3.461641573,((13154_3#44:9.171629809,(12291_4#53:9.219399379,(((11511_8#37:6.087810713,((12291_4#33:5.79050445,((12291_4#65:2.842046314,11657_8#4:3.008713314)n453:1.658621352,(12291_4#16:5.010297867,((13154_3#78:4.042699125,((13414_2#15:5.152197632,12291_4#66:1.902197632)n458:0.4060875842,21053_8#169:8.058285216)n457:0.9010809087)n456:0.4377424384,(12291_4#61:3.345273905,14673_1#82:2.761940905)n459:0.5518346591)n455:0.4465223032)n454:0.4070367996)n452:0.3731697835)n451:0.458237695,13154_3#49:6.082075145)n450:0.4224025677)n449:2.21089742,(((12299_1#6:0.606243451,12299_1#7:1.356243451)n462:6.589830944,((((12299_1#8:6.095415836,(14673_2#29:0.474891419,14673_1#48:2.141558419)n467:0.703857417)n466:0.2673869221,(13353_7#15:8.624535669,((12299_1#57:5.694786833,13414_4#42:1.028119833)n470:0.3221991824,14673_4#20:5.766986016)n469:0.357549653)n468:0.6549340895)n465:0.2538949777,15682_2#1:8.950030736)n464:0.2398438592,(21127_1#99:1.572282853,21127_1#79:1.405615853)n471:10.28425874)n463:0.4228658005)n461:0.7389223071,(14673_4#19:7.277667944,(((13154_2#17:5.954689761,((13710_1#45:8.34182139,((14673_2#76:0.7662020153,(11511_8#40:2.937065525,14673_4#32:3.103731525)n480:1.07913649)n479:0.5353683315,14673_1#67:3.051570347)n478:0.2902510427)n477:0.3014665805,13414_3#95:8.05995397)n476:0.3114017913)n475:0.2991732346,14673_4#30:5.753862996)n474:0.3880469776,13154_2#18:6.641909974)n473:0.7190919701)n472:1.073994759)n460:0.1970454297)n448:0.1582694061,(13154_3#74:5.605104411,(13710_2#33:6.87959621,(11658_2#60:1.968881547,11658_2#74:1.718881547)n483:2.160714663)n482:0.8921752006)n481:3.351873128)n447:0.1790878406)n446:0.2022304305)n445:0.1956612405,((12291_5#1:3.35061185,12162_1#15:6.35061185)n485:4.508659892,(((13091_6#81:4.184670574,(11511_8#4:1.897422257,12291_4#79:2.480755257)n489:2.203915318)n488:1.149069006,(((11657_8#25:3.058621468,((22841_1#119:3.678161535,22841_1#24:0.6781615353)n494:2.852587751,(19084_7#177:1.761878171,(19084_8#44:2.317548899,11657_4#95:3.317548899)n496:0.444329272)n495:0.7688711155)n493:0.8612051812)n492:0.8369339503,(13414_2#20:5.919894753,12291_4#82:3.586561753)n497:0.8923266651)n491:0.8725910341,(20925_3#7:9.674091993,(13414_1#36:2.117773114,(21127_1#29:2.78405635,21127_1#80:3.20072235)n500:3.500383764)n499:1.056318879)n498:1.927387459)n490:0.3989271281)n487:0.4441833253,12299_1#61:6.277922906)n486:1.581348837)n484:1.674685308)n444:0.1946093915)n439:0.1850230049)n438:0.1972680928)n437:0.1961989892,24775_1#85:12.97372353)n436:0.2089401883)n435:0.2227380078)n434:0.1979179782)n433:0.2139546998)n432:0.2124027245)n430:0.2302267705)n428:0.218363054,(24775_1#65:8.50090719,19341_3#45:7.50090719)n501:6.977359762)n427:0.2092907254,(13414_2#91:7.168334717,11657_8#13:4.918334717)n502:7.18588996)n426:0.2378589023)n424:0.2363108833)n422:0.2217284368)n419:0.2549206528)n417:0.2767721125)n416:0.2575920322)n408:0.340009474)n407:0.440931933)n406:0.2892052704)n400:0.3273133695)n395:0.2712249271)n393:0.3466393924)n392:0.3674554817)n390:0.3702634416)n389:0.3606430253)n387:0.3811746083)n386:0.3661236859)n350:0.3370088172)n346:0.3795347729)n337:0.4209206492)n335:0.477650562)n331:0.4752887611)n327:0.4244879325)n321:1.064361018)n320:2.097442031)n318:1.133101953)n317:0.571869343)n300:1.730680086)n282:0.7187679543)n281:0.8554484732)n238:0.6165278842)n237:0.7098821447)n236:1.3759094)n159:2.550127795)n156:5.735981541)n155:0.7563690782)n154:0.8216254918)n152:1.034034623)n150:0.8667525936)n143:7.86366767)n141:1.429191379)n104:8.467754812)n103:25.89863925)n100:38.17808134)n88:77.17827914)n86:24.37722699)n1:88.82571215,((15531_7#4:54.46344281,((14410_7#64:29.20970279,(((17794_7#113:21.9113745,((14410_6#10:21.52929062,((11893_8#11:3.827203952,14520_7#80:18.32720395)n12:2.698112517,(((15378_2#59:1.877031112,(15531_5#55:1.307019677,15378_2#56:1.307019677)n16:0.5700114346)n15:10.14141035,((17794_7#133:3.766566864,(((15531_5#52:0.8540248716,15531_4#78:0.8540248716)n21:1.113419833,(17794_8#23:0.9362148526,15378_2#24:0.9362148526)n22:0.8645638522)n20:0.3582159614,15531_4#42:2.242327666)n19:1.440906198)n18:7.251136249,14410_5#3:15.26770311)n17:1.000738351)n14:6.246859227,(14520_7#52:4.562328781,15873_3#18:4.478995781)n23:13.70297191)n13:1.010015778)n11:0.7539741473)n10:0.7705308719,17794_8#24:21.04982149)n9:1.111553009)n8:4.173764003,16453_2#20:26.3351385)n7:1.270693196,16453_2#11:27.6058317)n6:3.353871099)n5:20.08454198,15531_4#87:37.79424477)n4:3.669198036)n3:193.0244494,(21127_2#162:174.2514408,((13470_1#75:21.70336581,(17150_6#86:1.469133689,(17150_6#55:1.077067305,((17150_6#62:0.2507270584,17150_6#38:0.2507270584)n30:0.2711301482,17150_6#70:0.5218572067)n29:0.3885430988)n28:0.5587333832)n27:23.23423212)n26:102.9529483,(((12162_1#1:16.10021131,(13415_8#65:8.303101154,(17059_8#69:5.568013422,(12162_1#83:2.418847963,14913_7#70:3.168847963)n36:3.065832458)n35:5.068420733)n34:5.463777153)n33:8.843599803,(((14412_2#65:7.065097115,(13415_4#49:2.59250612,17059_7#34:8.25917212)n40:0.8892579957)n39:3.569133885,((14566_4#80:5.220817125,17175_4#17:7.804150125)n42:3.47847291,(14566_5#14:4.536066969,17175_7#65:4.702733969)n43:4.746556066)n41:1.434940966)n38:7.246229404,((((13415_6#23:9.911338467,((((15841_4#22:3.96714527,(15874_1#15:3.085743041,12162_1#3:4.085743041)n52:0.7980692294)n51:5.295449114,(17175_5#69:6.519707926,12837_4#66:2.186374926)n53:1.659553458)n50:1.925056716,((13415_8#47:7.167104144,(14412_1#7:5.857450647,(15731_8#39:5.747870636,(12291_6#67:4.363833995,12291_6#76:4.447166995)n58:3.88403664)n57:0.7762470117)n56:0.809653497)n55:0.9316514596,(12837_2#39:2.501154288,15841_4#6:8.417821288)n59:1.847601316)n54:0.8388954959)n49:2.622289921,((((13415_6#25:2.438170262,17150_4#14:5.271503262)n63:3.122585129,(12837_1#25:2.52781272,(14412_1#69:2.730895579,12162_1#60:6.564228579)n65:3.213584141)n64:0.8662756715)n62:1.883123895,(13415_7#72:8.418022196,(12291_6#52:10.74042,((((14410_8#91:2.325979271,(17175_5#20:0.7574257911,17175_5#27:0.7574257911)n72:5.31855348)n71:0.5176486073,14936_6#72:10.51029488)n70:0.5302586699,(14566_5#47:4.886409305,(17150_4#69:4.132023781,14913_3#89:3.548690781)n74:0.8377185243)n73:1.904144243)n69:0.4455397611,(17150_5#76:4.775666143,14913_3#94:6.025666143)n75:2.710427167)n68:1.670993686)n67:0.6776022008)n66:0.6091900902)n61:0.6621393999,(17150_4#31:6.825484132,14520_6#44:6.992151132)n76:4.113867554)n60:1.620589334)n48:0.5180634467)n47:0.7830504489,((17138_3#77:6.890340202,17175_6#10:6.390340202)n78:1.422060343,(17175_5#18:5.396508052,17175_6#18:5.146508052)n79:2.665892493)n77:6.048654371)n46:0.8417261143,17175_6#65:14.86944803)n45:1.707360289,13415_7#73:15.24347532)n44:1.553652086)n37:4.980017706)n32:61.65258445,(12837_1#20:55.06891685,(15841_4#67:4.070720813,(15841_4#33:0.8763349778,15841_4#41:0.8763349778)n82:3.027718836)n81:57.41486304)n80:24.52747871)n31:42.64325157)n25:47.84512672)n24:73.40311837)n2:66.75149172)Root;
