# Supplementary material for: Robust analysis of prokaryotic pangenome gene gain and loss rates with Panstripe
Source: Genome Res. 2023 Jan;33(1):129–40. doi: 10.1101/gr.277340.122 (PMC9977150; doi:10.1101/gr.277340.122)
Supplement: Supplemental Material [file supp_gr.277340.122_Supplemental_Code_0.1.0.tar.gz.zip › panstripe-manuscript-0.1.0/data/spneumoniae/GPSC21_BD.tre]

((14936_5#70:7.281874795,(18456_1#68:2.729537372,(15531_4#21:0.2860964058,18456_1#37:0.2860964058)n7:2.276773966)n6:8.385670423)n5:126.0176136,((((((15378_3#57:17.5652396,(17870_7#78:22.20406786,((12378_2#43:3.486289471,(12290_2#67:0.8476025835,9789_4#70:1.514269584)n43:1.805352888)n42:6.926172271,14936_5#66:9.579127742)n41:7.708273116)n40:0.7778387438)n39:6.182636273,((15378_2#11:0.7843161226,(12378_2#87:0.8304079933,9789_3#73:0.2470739933)n46:0.6205751294)n45:19.4360716,((18456_1#87:11.23558262,12378_2#17:6.235582617)n48:7.688623846,(9789_2#90:8.633423848,((((15531_4#15:3.954232178,17966_5#11:4.620899178)n53:2.850995855,(17870_8#180:5.713252911,(15531_4#20:3.666720257,17870_7#111:3.916720257)n55:1.463199654)n54:1.675308122)n52:6.285746221,((17870_8#16:2.031493368,(12378_2#90:4.044209758,17870_7#102:8.377542758)n58:4.15395061)n57:0.4380089327,9789_3#9:4.636169301)n56:0.4548049537)n51:3.622792001,(17870_7#149:10.25707384,((17870_7#77:7.001560857,(18456_1#47:2.081066268,(15531_3#85:0.5461064626,18456_1#14:0.5461064626)n63:1.784959805)n62:4.503827589)n61:5.04775373,(17870_8#176:9.234402618,(18456_1#39:6.831903296,17870_7#59:7.415237296)n65:1.652499321)n64:3.148244969)n60:2.291092256)n59:2.623359413)n50:0.5863245921)n49:1.624115616)n47:6.546181258)n44:3.444155153)n38:29.04645252,(((15995_2#187:1.450743397,15995_2#113:1.284076397)n68:16.84128138,13414_8#94:11.20869177)n67:18.29486654,((12162_1#66:14.94109568,13415_4#44:9.52442868)n70:19.73315623,((((15995_2#112:4.491695311,(17059_7#6:2.836177552,17138_4#36:2.919510552)n75:0.4055177591)n74:2.494507522,(17175_5#36:1.962724089,17059_8#29:4.212724089)n76:1.606811745)n73:15.17696185,13415_7#18:17.57983168)n72:11.82460214,(17175_5#1:30.09639003,((((15731_8#72:4.455660102,(15873_1#20:3.291991341,(15995_1#149:1.324038485,(15995_1#139:0.9630460769,15995_1#125:0.9630460769)n84:0.3609924079)n83:3.634618856)n82:3.330335761)n81:2.950347656,(15841_3#55:2.954143879,15873_1#5:3.120810879)n85:6.451863878)n80:5.532403209,(17138_3#13:14.71708781,(15841_5#38:7.836104384,15995_1#89:6.252771384)n87:3.547649422)n86:3.38799016)n79:14.14130008,(((15873_1#17:5.043932447,15995_1#73:3.210599447)n90:16.98323175,(15841_2#95:21.02060893,(((14566_5#61:7.252588518,14723_4#94:5.419255518)n94:2.153572432,15874_1#75:8.65616095)n93:3.36543161,((15841_3#2:3.281801525,(15841_4#78:1.541842172,15995_1#187:1.541842172)n97:3.739959353)n96:5.986926054,((15841_2#76:0.9362546499,(15841_2#44:0.283234274,(15841_2#20:0.3912935745,(15841_2#36:0.1551281188,15841_2#4:0.2384621188)n102:0.1528314557)n101:0.2252746995)n100:0.319686376)n99:5.13809163,15841_1#78:5.74101228)n98:1.527715299)n95:4.502864981)n92:7.082349367)n91:0.9232222743)n89:5.886036375,((14913_7#51:11.20200465,(15841_1#65:1.651134518,15995_1#11:1.651134518)n105:7.800870135)n104:14.26982295,(17150_4#27:22.23939603,((15874_1#67:9.907020246,15841_3#65:11.65702025)n108:11.07906267,((15841_2#47:13.15643484,14412_2#50:12.07310184)n110:9.581249697,(((15995_2#170:0.6823931239,15995_1#171:0.6823931239)n113:12.37517875,14566_4#54:9.307571874)n112:10.5736884,(((15873_1#78:1.414579523,15841_5#83:1.497913523)n116:1.12328915,(15995_2#181:4.97059595,15841_1#80:0.88726295)n117:1.733939723)n115:16.81297409,(15731_8#11:18.5225097,((14566_6#57:18.48358786,(((14723_4#19:0.5529045954,14723_4#52:0.5529045954)n123:15.47927485,(((((((15841_5#23:0.3301449454,15841_4#11:0.3301449454)n130:9.962328454,(14913_5#93:10.95143396,14410_8#20:4.11810096)n131:1.59103944)n129:2.306958564,(15995_1#14:0.3439001088,15995_1#6:0.3439001088)n132:10.67219885)n128:1.185705925,12837_5#74:7.451804888)n127:1.377336427,(((15995_1#5:12.32659469,(((15995_1#98:5.960809088,15841_1#44:2.127476088)n138:4.527630361,((17175_4#78:6.985073664,12291_6#35:5.985073664)n140:2.427805007,13415_6#83:5.912878671)n139:0.5755607786)n137:4.708813437,((15841_3#50:7.196506148,17150_4#68:6.363173148)n142:5.016163345,(12837_1#8:5.054474612,(((15873_1#3:6.641390792,(17175_8#37:9.244371775,(15874_1#93:3.626124515,(15841_3#87:3.405896003,15995_2#159:5.655896003)n149:0.386895512)n148:2.36824726)n147:0.3970190178)n146:1.33625833,14412_1#73:5.144316122)n145:2.103934044,((17138_3#56:7.484362683,15995_1#35:3.651029683)n151:2.556278415,(17175_7#14:7.965140765,15873_1#74:5.548473765)n152:2.492167333)n150:2.040942068)n144:0.9728914462)n143:1.408194881)n141:0.8179163936)n136:1.046008799)n135:0.392575547,((15874_1#84:8.152172595,(14936_4#2:9.686901929,12837_2#37:2.103568929)n155:2.381937666)n154:2.934499884,(15841_1#18:8.870522168,15841_1#62:8.703855168)n156:2.382817311)n153:1.382497754)n134:0.3550241593,(17059_6#79:13.81497806,15874_1#48:12.98164506)n157:2.009216336)n133:0.3382799231)n126:0.3208978878,((15841_4#68:0.5718747618,(15841_3#69:0.189289726,15841_3#76:0.439289726)n160:0.2992520358)n159:10.74495015,((13415_8#20:8.496318883,13415_8#39:7.746318883)n162:0.7138739362,(13414_8#84:4.101077131,(17059_7#42:8.543178136,13470_1#90:3.876512136)n164:1.307898996)n163:1.609115688)n161:0.6066320904)n158:4.416547293)n125:0.361689942,14723_6#44:14.01172915)n124:1.020450302)n122:0.3734762971,((12837_5#67:5.782663832,(13415_5#4:4.878730066,13415_6#35:7.295396066)n167:2.903933767)n166:2.524933375,(12837_4#58:6.666871934,(14257_1#49:7.921713559,(14566_5#77:7.162081093,13470_1#62:7.078748093)n170:3.009632465)n169:0.6618243753)n168:2.640725273)n165:2.764725537)n121:1.827932116)n120:0.6394812216,(((((15841_2#23:10.56294929,(15841_2#6:0.3178319334,15841_4#59:0.3178319334)n176:10.24511736)n175:0.7278690691,(14566_6#3:8.60234567,(14723_4#51:6.800600935,(17138_3#93:2.426364226,17175_6#35:2.093031226)n179:4.707569709)n178:1.301744735)n177:1.938472693)n174:2.4634229,((((13415_6#3:8.042406724,15841_1#36:8.375740724)n183:0.7194601744,(((17150_5#26:6.157025509,14566_4#74:5.073692509)n186:1.943023953,(12837_1#53:2.012390233,((15841_3#15:1.990533569,((17059_6#66:0.7768511285,((17059_6#33:0.1351417881,17059_6#90:0.3018087881)n193:0.1774421969,17059_6#49:0.312583985)n192:0.2976001435)n191:0.366288635,17059_6#82:1.143139763)n190:3.014060805)n189:3.794470194,15841_4#27:6.118337763)n188:2.22738647)n187:0.6709922297)n185:1.032274362,(15841_1#17:7.22445168,12162_1#89:10.05778468)n194:0.8245391444)n184:1.046210074)n182:0.8588153959,15841_1#41:10.03734929)n181:1.271978233,17175_8#76:16.14266053)n180:0.4449137364)n173:1.645692835,(13470_1#5:13.14772621,((((12837_1#7:2.662425235,((17059_8#7:6.508811448,15841_3#88:5.758811448)n201:2.267796721,13415_4#79:3.526608169)n200:0.6358170666)n199:0.3881069721,14555_3#66:5.217199207)n198:0.4633632083,15995_1#47:7.513895416)n197:3.760950931,((14723_4#56:5.648145454,(12291_6#71:8.696066124,15841_5#77:7.779399124)n204:0.7020793296)n203:0.8530136605,12837_5#22:4.334492114)n202:3.690354233)n196:1.372879866)n195:0.5855408858)n172:2.82807135,(15995_1#65:14.44874467,(((12162_1#25:13.40909824,(((13415_4#71:5.314226191,15841_3#32:9.897559191)n211:1.761769042,((13415_5#58:5.362599957,14412_2#15:9.029266957)n213:1.487324962,(((15841_5#57:2.303050873,15841_5#87:3.969716873)n216:5.071758084,(((17150_5#13:4.066246456,15841_5#33:3.232913456)n219:1.554964125,(((17175_5#8:3.822538474,17150_4#32:3.655871474)n222:0.6873602582,(15995_1#118:5.115014051,17150_5#53:1.948347051)n223:2.561551682)n221:0.7142606212,(15995_1#169:0.921538291,(15995_1#156:0.4766010646,15995_1#177:0.6432680646)n225:0.2782702263)n224:7.302621062)n220:0.3970512277)n218:0.9571560901,13415_5#18:3.161699671)n217:1.629775287)n215:0.8954110718,(15874_1#55:9.323181484,(12162_1#84:7.017293621,14566_5#75:5.267293621)n227:2.889220863)n226:0.7803715454)n214:1.163038889)n212:0.3094033136)n210:0.5940159526,15841_4#25:12.25334419)n209:0.4057540552)n208:0.4589244358,15731_8#13:11.03468968)n207:1.232881552,(15841_4#28:12.49554762,((12162_1#50:9.066867925,17150_4#51:7.066867925)n230:3.629124736,(((13415_4#32:4.551360232,(12291_6#91:9.164139333,((17150_5#91:4.992367251,17059_6#12:8.242367251)n236:2.19166135,(14257_1#56:2.882400008,13415_5#88:1.632400008)n237:2.134961593)n235:0.3967777321)n234:0.3872208994)n233:0.4327796423,14555_4#60:9.400806875)n232:1.805340119,((15874_1#91:3.87624638,14566_5#59:4.54291338)n239:3.261048231,(14410_8#50:3.134677758,14555_4#77:6.301343758)n240:2.585950853)n238:2.152185383)n231:0.4898456673)n229:0.5495549631)n228:2.022023604)n206:1.931173441)n205:1.77926078)n171:1.895063632)n119:0.649440615)n118:0.745000071)n114:0.3637505091)n111:0.8564242554)n109:0.4150653858)n107:0.5033131078)n106:2.065764572)n103:2.358039979)n88:1.249843473)n78:2.183345978)n77:0.4747098029)n71:1.936485081)n69:0.662639405)n66:20.62410408)n1:7.536091254,(9789_2#63:49.14435856,(9789_2#84:28.68483896,(17870_7#40:25.14640265,12378_2#65:12.81306865)n37:11.87177032)n36:16.0428526)n35:12.60272809)n2:14.07928798,((12162_1#59:31.28679492,(17870_8#22:21.87237678,(14936_5#71:17.92747813,9789_2#74:12.42747813)n19:10.19489865)n18:0.74775114)n17:23.81632524,(((15378_2#67:8.178979023,(((9789_3#37:0.7519850797,(12378_2#78:0.4565988824,15378_2#68:0.5399318824)n26:0.4620531973)n25:0.8262071975,9789_3#40:1.578192277)n24:0.4427672933,9789_4#61:3.270959571)n23:5.491352452)n22:8.191787023,(15531_2#25:3.275221517,(14936_5#73:1.989291154,((15378_3#6:0.539346926,(9789_4#79:1.538389131,((17870_7#124:0.2662132404,9716_7#40:0.2662132404)n33:0.2792080135,12290_3#52:0.6287552539)n32:0.2429678773)n31:0.3342907948)n30:0.3245364519,12290_3#65:1.613883378)n29:0.5420747763)n28:0.7025963631)n27:13.01221153)n21:11.40952956,(17966_5#52:17.22695191,12837_3#43:15.47695191)n34:8.386676689)n20:24.82282455)n16:22.22325447)n3:15.4484983,(12291_6#80:67.07907427,(14410_8#36:49.58959397,((12837_3#22:7.942368181,(14566_4#15:6.756589073,(17138_3#38:0.5399307039,(17150_6#77:0.2867499916,17138_3#68:0.2034169916)n14:0.2531807123)n13:7.299991369)n12:4.852446108)n11:11.63454193,(12837_3#5:10.90957243,12837_1#88:10.74290543)n15:8.334004679)n10:29.42934986)n9:11.8228143)n8:25.77913166)n4:42.10794844)Root;
