# Supplementary material for: Robust analysis of prokaryotic pangenome gene gain and loss rates with Panstripe
Source: Genome Res. 2023 Jan;33(1):129–40. doi: 10.1101/gr.277340.122 (PMC9977150; doi:10.1101/gr.277340.122)
Supplement: Supplemental Material [file supp_gr.277340.122_Supplemental_Code_0.1.0.tar.gz.zip › panstripe-manuscript-0.1.0/data/spneumoniae/GPSC24_BD.tre]

(((((18090_2#123:29.05935115,(((13414_2#54:22.16369452,((14566_6#54:0.1855645582,14555_4#2:0.1855645582)n16:15.97461973,((12837_5#6:8.618593321,(((((12837_4#27:3.310256506,12837_4#42:3.143589506)n23:0.2585661066,(13470_1#80:4.091421884,13415_5#55:4.424754884)n24:0.2274007294)n22:1.932505747,((12837_5#50:2.249336041,14257_1#38:5.666003041)n26:1.924513479,(17175_8#61:12.90437913,(13415_7#49:3.863851638,13415_6#86:4.197184638)n28:3.623861495)n27:0.7694703864)n25:0.2441448405)n21:1.211003944,((14913_2#75:0.2168968502,(14913_2#4:0.3729320987,14913_2#83:0.1229320987)n31:0.1772977515)n30:8.540328761,(14412_1#3:2.967991286,13415_6#8:3.717991286)n32:2.372567325)n29:1.788439694)n20:0.7784056766,(14412_2#45:11.37117081,(14410_8#81:6.219030421,((((14410_8#46:3.803011253,14913_3#37:3.886345253)n38:0.2502030935,13414_8#38:2.053214346)n37:1.843579858,((14913_3#10:4.940274501,13415_8#69:2.606941501)n40:3.62996728,(12162_1#51:5.4295418,13415_7#28:2.5128758)n41:3.724032982)n39:0.2432194225)n36:0.6633632811,(13154_4#6:2.258092879,(13415_6#65:3.432405551,13415_7#71:5.599072551)n43:0.9923543281)n42:1.052064607)n35:0.4922059355)n34:2.23547339)n33:0.6195671707)n19:0.9611893392)n18:2.473662848,13415_5#85:11.92559017)n17:0.2345941163)n15:4.836844233)n14:2.218559369,((((14673_2#2:7.208733825,(14673_2#45:7.466639095,11658_1#5:5.216639095)n48:0.9920947299)n47:0.2548328421,(14673_2#18:3.900086136,14673_1#33:5.650086136)n49:3.89681353)n46:0.2323834302,11657_2#16:6.529283097)n45:4.120246339,(11511_7#46:10.89722993,((22841_4#5:8.329881829,(22841_1#74:6.817609294,(22027_1#35:1.584210102,22667_8#60:4.584210102)n54:1.233399193)n53:1.512272535)n52:9.630964457,(19341_3#126:15.80592723,14673_2#69:8.889260234)n55:1.154919053)n51:3.60305064)n50:0.7522995094)n44:0.2327244508)n13:1.146180714,((14673_4#44:4.189126894,14673_1#7:7.522460894)n57:11.2988335,(15608_4#76:11.04768853,(14723_5#2:10.7743292,(14723_6#70:7.719261642,(15608_4#36:8.498031689,((14723_5#6:4.873752758,14723_6#75:4.873752758)n63:0.2579369375,(14723_6#77:4.085604099,14723_6#81:4.085604099)n64:1.046085596)n62:2.366341993)n61:0.2212299533)n60:3.055067555)n59:1.273359336)n58:6.356938863)n56:7.290474204)n12:15.36424955)n11:7.095584561,(12291_3#9:12.67613363,13353_7#88:17.09280063)n65:31.47880208)n10:2.19879358,(15608_2#56:24.92326621,(12837_3#41:30.93852755,((15608_4#50:15.73300301,15682_2#26:30.56633601)n69:0.2463130606,(14936_4#78:15.75834171,(((((15608_5#80:5.423977074,((15608_3#79:1.219388364,15608_3#78:1.219388364)n77:6.834219118,(15608_3#58:6.736160556,15608_4#27:8.319494556)n78:0.5674469266)n76:3.453702591)n75:1.270159526,15608_3#44:11.2774696)n74:1.593743996,(21053_8#178:15.53807995,15682_2#41:13.03807995)n79:0.2498006473)n73:1.387116256,((15608_3#80:14.40709672,15608_5#70:7.573763724)n81:0.6571115978,15682_2#7:13.06420832)n80:0.69412153)n72:0.243162044,(((15682_1#95:5.222342976,15682_1#30:3.139009976)n84:0.2503079504,15682_1#21:2.972650926)n83:0.6653815039,15682_2#60:7.88803243)n82:7.613459465)n71:0.2568498112)n70:16.05430736)n68:6.542544475)n67:0.7347386675)n66:12.09713008)n1:38.39403174,(((14673_1#5:4.384016829,13414_1#77:4.717350829)n7:3.509422367,(13154_3#87:4.187436379,17966_5#142:4.187436379)n8:0.8726698172)n6:21.14169212,(13414_4#26:13.75934039,15608_2#59:10.84267339)n9:3.942457919)n5:59.79596272)n2:19.44538925,(21999_8#124:10.70471007,(21127_2#93:5.306788024,21127_2#104:5.473455024)n4:0.231255042)n3:98.90510722)Root;
