# Supplementary material for: Robust analysis of prokaryotic pangenome gene gain and loss rates with Panstripe
Source: Genome Res. 2023 Jan;33(1):129–40. doi: 10.1101/gr.277340.122 (PMC9977150; doi:10.1101/gr.277340.122)
Supplement: Supplemental Material [file supp_gr.277340.122_Supplemental_Code_0.1.0.tar.gz.zip › panstripe-manuscript-0.1.0/data/spneumoniae/GPSC25_BD.tre]

((((17150_6#56:42.68567969,17138_5#65:43.01901369)n7:0.3453572215,(16288_6#12:32.18436698,(16288_3#65:14.06698839,16288_5#47:16.06698839)n9:16.1173786)n8:10.84666993)n6:1.231657718,((16288_4#8:36.41036646,(16288_5#37:20.18703422,18090_1#121:15.02036722)n12:18.55666624)n11:4.002478129,((17870_7#79:35.60706689,(((17059_7#24:8.682464043,((13415_8#86:4.749801802,15841_2#82:7.083135802)n19:0.3430931534,(17059_7#55:7.313625094,(17059_8#3:2.333125704,17059_8#5:2.416458704)n21:4.98049939)n20:0.945936861)n18:0.3395690881)n17:0.3444258579,14913_4#69:8.526889901)n16:2.495595662,(((15995_1#167:10.9111905,(14913_2#72:8.02205493,15995_2#48:9.60538893)n25:1.47246857)n24:0.313652055,15995_2#7:11.39150955)n23:0.3276736004,(17138_4#31:10.10120569,(17138_3#39:8.325099626,14566_6#56:7.241766626)n27:0.3594390688)n26:1.701310461)n22:0.886636408)n15:21.91791432)n14:2.425784957,((19952_3#181:35.81211432,15277_1#46:18.39544732)n29:1.037741774,(((14412_2#83:9.40254447,(14913_5#31:8.756103817,((17059_7#9:5.737423857,15995_2#120:6.904090857)n35:1.077961973,(17059_8#26:0.3283017579,17059_8#41:0.2449687579)n36:6.653751072)n34:0.940717987)n33:3.646440652)n32:3.691112692,(((17059_7#7:8.732306787,(17059_8#67:8.375129228,17150_4#3:8.875129228)n40:0.3571775593)n39:2.133382489,(15873_1#76:0.538695036,(17059_6#20:2.392265681,15995_2#72:2.475598681)n42:0.229762355)n41:9.49366124)n38:0.3874305182,(((17059_6#94:4.011318129,17175_5#47:2.011318129)n45:4.784712165,(17175_8#43:5.510048012,17059_7#82:3.343381012)n46:5.452649282)n44:1.953168955,((14913_4#3:7.757839901,((15995_2#66:7.890271673,(14913_4#35:5.645947472,(14257_1#21:0.7350925501,15995_2#125:6.15175955)n52:0.9941879218)n51:0.9109912007)n50:0.7267347834,(14913_4#89:6.520442034,((15995_2#71:7.122833793,(17175_8#79:6.778611886,(15995_2#54:5.221875388,15841_3#52:3.221875388)n57:0.8900704978)n56:1.010887907)n55:0.6100011384,17059_7#89:6.732834931)n54:0.2876071029)n53:0.679898422)n49:0.5574994451)n48:2.486480005,(17138_4#30:5.764058227,14913_4#68:5.014058227)n58:5.063594679)n47:0.3382133432)n43:0.3372535453)n37:3.757204368)n31:0.9990696651,(14913_4#66:14.42369576,((((13415_6#52:9.629803764,(((((15874_1#26:1.975174553,(15873_1#42:1.133427192,15841_5#40:0.9667601919)n69:2.591747361)n68:2.305675819,(15731_8#92:3.447323614,15873_1#63:3.613990614)n70:0.5835267572)n67:0.6306894203,15841_5#9:4.828206792)n66:1.181151475,(17175_6#1:6.467123094,(((17150_6#1:8.17610236,(17150_4#94:2.581449396,14913_4#80:4.581449396)n75:1.594652965)n74:0.7644020567,(14913_2#8:5.168768335,15841_5#80:7.418768335)n76:1.021736082)n73:0.8581648417,17138_4#78:8.132003259)n72:0.5017868349)n71:0.3755681732)n65:1.385377205,((17175_7#53:7.811128647,17059_7#85:6.227795647)n78:1.140663308,(14566_5#35:2.688913952,(15841_4#87:4.623330674,(15995_2#189:4.497868923,17059_8#33:3.414535923)n81:0.3754617507)n80:1.065583278)n79:2.679545004)n77:2.859609516)n64:2.401735293)n63:0.345395912,(14913_7#43:11.60172752,14913_7#50:12.68506052)n82:0.3734721587)n62:0.3525545247,14913_4#46:13.1610872)n61:1.111245698,((15841_5#52:1.522848283,15841_5#76:1.522848283)n84:10.09828299,((17138_3#53:9.746895002,((17175_7#21:11.19624625,(15874_1#13:7.178710727,(((15841_5#70:0.2610208814,15841_5#54:0.2610208814)n92:4.302613796,(14566_6#29:3.564706315,(14412_2#79:1.337437536,17150_6#57:4.920770536)n94:1.893935779)n93:0.748928363)n91:1.784051209,14936_4#6:8.347685886)n90:0.8310248405)n89:1.350868519)n88:0.3272668242,(17059_7#66:9.534944647,((17138_4#75:4.669661618,(17175_5#72:0.9446906157,(17138_3#64:2.303752245,17138_4#74:0.4704192452)n99:0.3909383704)n98:5.808304002)n97:0.3038024242,14566_5#15:6.723464042)n96:0.7281476056)n95:0.3219014222)n87:1.390048932)n86:0.7469200525,(((15841_6#38:7.114915887,17175_6#13:5.448248887)n102:0.7668113634,(((14936_4#9:6.401455206,17175_4#40:6.234788206)n105:0.7954300899,((17175_7#30:4.822349027,14913_5#53:4.239016027)n107:2.203713043,14412_2#85:3.60939607)n106:1.087489226)n104:0.808131104,(14913_4#87:6.829755612,14913_5#18:7.829755612)n108:0.3419267887)n103:0.7933778507)n101:2.382770483,(17150_6#26:11.41226614,(17059_8#30:0.2619540981,17059_8#6:0.2619540981)n110:8.73364504)n109:1.352231595)n100:1.645984321)n85:0.6273162167)n83:1.651201628)n60:0.3180288598)n59:1.252365068)n30:19.42379527)n28:0.349662746)n13:4.796659741)n10:1.849850047)n1:14.84962259,((16288_5#22:8.476347315,16288_6#52:8.476347315)n3:43.76912259,(16288_4#56:49.65681204,(16288_8#15:19.22411762,16288_5#57:24.30745062)n5:26.93269442)n4:0.83865786)n2:7.033514317)Root;
