# Supplementary material for: Robust analysis of prokaryotic pangenome gene gain and loss rates with Panstripe
Source: Genome Res. 2023 Jan;33(1):129–40. doi: 10.1101/gr.277340.122 (PMC9977150; doi:10.1101/gr.277340.122)
Supplement: Supplemental Material [file supp_gr.277340.122_Supplemental_Code_0.1.0.tar.gz.zip › panstripe-manuscript-0.1.0/data/spneumoniae/GPSC26_BD.tre]

(((14723_4#57:27.22735386,(14723_6#38:5.908371451,14723_6#46:6.908371451)n7:21.31898241)n6:25.04087366,(16288_5#33:54.03673492,((((17150_5#63:14.10833662,(17966_5#87:10.81779302,((19341_2#42:7.719641764,(14913_7#82:3.424767844,17150_6#91:5.508101844)n16:1.544873919)n15:2.156645192,((19341_2#33:7.447723269,17966_5#74:6.781057269)n18:1.216473771,((17138_3#50:2.620439836,(17870_7#61:1.270495517,17966_5#102:1.520495517)n21:3.766611319)n20:2.723752815,18456_1#170:7.510859651)n19:0.3200043889)n17:1.212089915)n14:1.441506066)n13:4.040543599)n12:0.3568258302,13415_5#33:7.46516245)n11:20.38732883,((((14913_2#76:6.346334058,(17150_5#40:2.711638319,14913_2#66:0.2949713189)n26:5.968029739)n25:15.23694652,17870_8#60:15.08328058)n24:1.960082735,(17966_5#40:15.8446743,((9789_2#53:11.63336441,(15378_4#27:12.84658119,(14936_5#78:4.299709098,17966_5#106:8.799709098)n31:5.463538095)n30:6.203450219)n29:4.2326873,((((15531_2#33:5.05049463,((((17870_8#136:1.900795468,(19341_2#27:0.2604454254,19341_2#24:0.2604454254)n40:3.307017042)n39:4.874386312,(17870_8#130:6.149068247,17870_8#158:5.565735247)n41:0.3761135324)n38:0.3729967813,((15531_2#72:0.6879770005,(17870_8#132:2.744773198,17966_5#75:4.078107198)n44:0.9432038028)n43:0.7721347373,18456_1#175:4.626778738)n42:2.438066823)n37:0.3511722619,17870_8#125:7.082684823)n36:0.384476807)n35:9.932221337,(17870_8#89:5.205705384,17870_7#179:2.622372384)n45:6.360343582)n34:1.412939121,(18456_1#121:11.60771036,(17870_8#24:8.15919675,((17870_8#9:0.2541449732,17870_8#59:0.2541449732)n49:5.779080032,((18456_1#178:10.29256459,17966_5#103:10.79256459)n51:3.123892578,((17870_7#95:9.562466717,(17870_8#152:5.95980585,15531_2#28:4.12647185)n54:1.519327867)n53:3.15893188,(15378_4#56:0.2796081898,15378_4#79:0.2796081898)n55:12.27512341)n52:0.9450585745)n50:1.783434835)n48:3.625971745)n47:0.9485136104)n46:0.3712777265)n33:3.608913897,19341_2#34:24.42123598)n32:0.361482728)n28:0.8952895844)n27:1.198689018)n23:3.85959518,14520_7#36:24.90295849)n22:5.199532787)n10:3.768600103,(((((22114_6#60:1.625555733,(22027_1#112:2.015856053,(22027_1#106:1.345225897,22027_1#151:1.345225897)n62:0.6706301563)n61:0.6096996796)n60:18.2773651,((19084_7#40:1.559261506,19084_7#13:2.559261506)n64:12.7895298,(23164_8#139:10.99859925,(19084_7#45:0.2727638417,19084_7#46:0.2727638417)n66:13.72583541)n65:0.3501920595)n63:9.554129521)n59:0.3695064678,(14723_2#13:11.82770276,20957_7#112:13.57770276)n67:7.444724541)n58:4.913166242,(((20957_7#130:10.4435478,(14723_2#61:6.771946096,20957_7#115:9.521946096)n71:0.8382687083)n70:13.32853664,(20957_7#134:23.2491133,(14723_2#9:21.22446612,(22841_4#65:20.90136222,(19084_7#18:19.07932464,(17794_8#61:6.995257685,(15378_2#54:2.927506574,(17794_8#69:3.211293656,(15873_3#59:1.204907273,(15378_2#23:0.9475234726,((14520_7#58:0.5453972014,(16399_5#4:0.4718164352,(16399_7#16:0.2276380734,14520_7#27:0.2276380734)n84:0.1608453618)n83:0.1569137662)n82:0.2454337241,14520_4#64:1.540830925)n81:0.1566925471)n80:0.2573838005)n79:0.5063863825)n78:0.9662129184)n77:2.901084111)n76:9.25073396)n75:2.822037572)n74:5.323103905)n73:0.3579801748)n72:0.356305146)n69:0.3382958949,(((16288_4#58:14.01501388,17138_5#61:15.84834688)n87:7.454998167,((10395_5#53:5.349492043,14520_6#60:5.516159043)n89:12.71580954,((15531_6#44:11.6351107,(15531_5#7:8.655406135,(14520_6#93:1.408224384,14520_6#77:2.241557384)n93:3.747181751)n92:3.479704566)n91:3.095235178,(((14410_5#6:3.916063183,(15378_2#39:1.027443404,(15531_5#41:0.701099269,15531_5#51:0.701099269)n98:0.3263441353)n97:2.721953779)n96:3.697588294,(17428_8#179:2.180526283,(14410_6#23:4.480811316,((15531_6#55:1.428740619,15531_6#46:1.012073619)n102:3.95761476,(14410_5#63:0.411169493,14410_4#16:0.411169493)n103:1.975185886)n101:1.594455937)n100:0.3663819673)n99:1.599792193)n95:5.205085362,((14410_4#83:1.618365119,14410_4#84:2.118365119)n105:6.996738117,((((15531_4#62:0.9205247913,(15531_4#55:0.7364953918,14410_4#22:0.7364953918)n110:0.1840293995)n109:0.3377289572,14410_5#1:1.258253748)n108:6.54136662,((15531_6#23:1.195478212,15531_6#30:1.195478212)n112:6.537043492,(15873_4#71:1.197247906,(17794_7#180:1.004855486,16399_6#52:1.171521486)n114:0.2757264199)n113:1.035273798)n111:1.150431665)n107:1.201834102,(((14410_5#4:0.3930290049,(14410_4#3:0.2160681342,15531_6#33:1.549402134)n118:0.2602938707)n117:7.621014349,(((15378_2#29:1.137563282,(14410_6#46:2.274457857,(15378_2#31:0.5795423965,14410_4#75:1.412876396)n123:0.2782484609)n122:0.2797724248)n121:0.8236579444,(14410_6#42:2.000476883,14410_6#5:2.167143883)n124:0.3774113432)n120:2.396525443,((14410_5#33:0.8681104386,(14410_6#7:0.5165439201,14410_6#36:0.8498779201)n127:0.9348995186)n126:1.464676754,((15531_7#42:4.740595577,((15531_6#41:2.192051321,14410_4#46:0.9420513215)n131:2.015706867,(15531_4#90:1.212497202,14410_6#40:0.4624972018)n132:0.4119269865)n130:0.6995043892)n129:0.2579535875,14410_4#34:3.248549165)n128:0.3342380274)n125:1.691626477)n119:1.739629684)n116:0.3774695835,((14410_5#12:1.2496279,14410_5#11:1.2496279)n134:6.707825694,19183_3#99:2.374119594)n133:0.3507263428)n115:0.3599415339)n106:1.780315765)n104:2.203633602)n94:1.07827504)n90:6.001622704)n88:2.154710462)n86:1.186965521,((14673_4#85:16.17912389,19084_7#30:21.17912389)n136:0.333622316,14723_1#78:12.5127462)n135:1.894231362)n85:4.870069772)n68:1.908546205)n57:0.9223381435,((22114_6#4:11.63354743,((22841_4#48:1.968948598,(22841_2#44:4.632506886,(22841_1#185:1.205514173,22841_4#142:1.205514173)n142:1.426992712)n141:0.3364417121)n140:5.308642497,(22114_6#26:1.581623251,22027_1#133:3.581623251)n143:1.695967844)n139:8.355956333)n138:7.529131067,((17150_6#42:23.79233596,17150_6#45:23.79233596)n145:1.452066961,((14257_1#52:7.709680167,((14410_8#27:2.823586426,(17150_5#64:6.864570669,(14913_2#74:3.758349665,(((14412_2#19:0.6882224193,14913_7#93:3.104889419)n154:0.2686002825,14913_2#34:2.123489702)n153:0.6070571788,((17175_8#12:3.793203131,14555_4#65:0.7932031313)n156:0.8051861058,14913_5#35:3.765056237)n155:0.7154906434)n152:1.027802784)n151:0.6895540048)n150:1.792349757)n149:2.61712988,(14913_3#7:4.4753036,14936_4#95:6.0586366)n157:4.382079706)n148:2.268963861)n147:0.793376118,((14566_6#27:10.47588948,((14412_2#21:3.834126815,(17150_5#55:2.719232342,14913_7#11:1.219232342)n162:4.614894474)n161:3.702606405,((14913_5#17:2.491205748,14913_4#60:1.157872748)n164:7.474408192,13415_4#83:3.63228094)n163:0.3211192801)n160:2.439156262)n159:0.3749062069,((((14566_4#58:6.509047794,(((17150_6#44:3.253606322,14913_4#64:1.003606322)n171:3.981297018,17175_8#45:7.15157034)n170:2.042859293,(14913_7#69:5.731940213,((14913_7#46:1.811856618,17150_6#74:3.645189618)n174:3.901981391,14913_3#78:4.463838009)n173:0.3514352046)n172:1.62915642)n169:2.147951161)n168:1.820194322,12837_2#55:4.245908115)n167:0.3664167163,(13415_7#27:7.88333209,12837_3#31:4.38333209)n175:0.3956597419)n166:0.3670273473,((14913_6#57:12.34260263,14555_4#37:10.17593563)n177:0.3845092062,(((((17175_7#63:7.097883068,((14936_4#7:1.383353957,(17138_3#3:2.456260564,(17150_6#37:1.51819266,17175_8#84:1.35152566)n186:0.9380679035)n185:0.3437603933)n184:2.825709303,(14913_7#2:1.814290363,17150_6#73:3.980957363)n187:1.394772897)n183:1.888819808)n182:1.01575637,(17175_7#62:5.967607546,14555_4#62:3.217607546)n188:1.896031892)n181:1.538894086,(14913_5#12:7.933599331,17150_6#17:8.766932331)n189:0.8856011926)n180:0.9122456225,((17138_3#55:7.945048966,17175_8#92:7.861715966)n191:2.264754217,(17175_5#3:4.497971185,14257_1#46:2.664638185)n192:1.295164998)n190:0.7716429628)n179:2.113821248,(14566_4#72:3.563812106,17138_3#14:8.563812106)n193:4.448122288)n178:0.7151774395)n176:0.335574345)n165:0.3714435099)n158:0.4022605959)n146:10.32467963)n144:1.168275579)n137:5.945253191)n56:6.929826699)n9:14.91564353)n8:4.314825599)n1:22.40970568,(14410_4#47:17.04910378,(17794_8#97:13.36521658,(15531_6#47:17.49637549,(14410_6#2:0.4505922084,14520_7#76:1.283926208)n5:14.37911628)n4:0.3688410878)n3:0.3505542035)n2:61.96216242)Root;
