# Supplementary material for: Robust analysis of prokaryotic pangenome gene gain and loss rates with Panstripe
Source: Genome Res. 2023 Jan;33(1):129–40. doi: 10.1101/gr.277340.122 (PMC9977150; doi:10.1101/gr.277340.122)
Supplement: Supplemental Material [file supp_gr.277340.122_Supplemental_Code_0.1.0.tar.gz.zip › panstripe-manuscript-0.1.0/data/spneumoniae/GPSC27_BD.tre]

(((15608_2#34:97.91993508,19084_8#157:98.41993508)n8:10.25500428,(15682_1#33:114.9766434,(((13415_4#30:6.23431856,(13415_5#72:0.2579870129,14555_3#35:0.9246540129)n13:6.059664547)n12:27.81185912,(((11511_7#18:19.10136148,(22841_4#127:18.79876292,(22841_3#73:7.406476878,(23164_8#134:9.927388535,22667_7#179:10.92738853)n19:0.4790883436)n18:6.39228604)n17:12.63593157)n16:4.842601137,((((14913_3#29:17.90067643,(14555_4#54:9.498173578,14410_8#90:6.498173578)n24:11.06916885)n23:11.20673592,((14673_3#59:17.66868319,(11791_1#22:10.51808413,(15608_2#76:7.425248701,14673_3#91:12.2585817)n28:2.009502433)n27:3.317265059)n26:3.089996085,((15608_4#8:20.4944183,15682_1#34:15.9944183)n30:4.814135544,(15608_4#6:21.48820712,(11511_8#44:4.681239174,15682_1#86:16.51457317)n32:1.97363395)n31:3.820346715)n29:6.700125437)n25:2.598733064)n22:1.240465284,((15608_2#86:9.250939525,(11657_1#83:10.11574979,(15608_2#45:8.022391512,13414_1#22:17.52239151)n36:2.593358274)n35:0.4685227384)n34:0.3972283044,11826_1#69:10.89816783)n33:10.0330428)n21:1.247574255,(14520_6#49:30.65427443,(11822_1#27:17.49455709,(11658_2#13:8.235545772,(13154_2#89:6.796249564,11658_2#46:4.796249564)n40:0.4392962088)n39:18.92567832)n38:1.826383333)n37:3.441177456)n20:1.84851074)n15:1.762678034,11658_1#9:25.53997366)n14:0.5062040251)n11:47.74177274,((((15682_2#19:17.42486336,15608_4#31:20.09153036)n44:18.29426601,(14673_3#51:15.04733135,(14673_1#63:10.58801852,(11658_2#94:5.094270018,13710_2#38:7.344270018)n47:7.410415504)n46:12.29264583)n45:8.588465018)n43:8.473504714,(11511_7#81:13.78381097,((11822_1#26:7.055499127,15608_2#92:6.972166127)n50:5.248696434,11511_7#5:11.22086256)n49:1.896282404)n48:17.15882312)n42:15.21885837,((((15277_1#4:14.66550193,(14673_2#25:5.324194781,11657_2#39:3.824194781)n55:6.507974152)n54:2.184778491,(15608_3#5:10.47519831,11658_1#16:10.47519831)n56:2.125082111)n53:6.884124828,((12291_4#64:13.36956615,14673_2#53:10.20289915)n58:11.94057407,(14673_3#47:5.7767811,14673_3#79:12.3601141)n59:10.70002612)n57:4.424265032)n52:15.54667124,((11511_7#85:14.60315046,(11657_2#19:10.71235756,(((11657_2#48:6.982457098,(((14673_3#17:1.542840166,14673_3#78:4.126173166)n68:0.4422841467,12299_1#10:9.985124313)n67:5.858779548,(((11511_7#67:3.207840307,(13710_2#66:3.829387711,(14673_3#19:4.502287439,11657_2#47:1.002287439)n73:0.7437672718)n72:0.8784525968)n71:0.8714260852,11511_7#66:3.995933393)n70:1.49469895,(14673_3#55:5.92066397,11511_7#75:2.92066397)n74:2.403301373)n69:0.353271518)n66:1.388553237)n65:1.20846241,(11657_1#85:6.142857302,(11657_2#10:5.390164536,15608_3#26:5.473497536)n76:0.5026927658)n75:2.298062206)n64:1.238914548,(11511_7#10:9.140730524,14673_4#56:19.72406352)n77:0.5391035317)n63:0.4491905014)n62:4.890792901)n61:4.925821189,((14673_3#77:6.632987263,13414_4#23:1.466320263)n79:14.98431324,(11657_2#29:9.108407481,(11511_7#17:10.45372633,((((13414_3#17:0.7648922668,13414_2#94:0.5148922668)n85:10.82245826,(13414_2#52:6.259896406,(13154_3#22:2.784986211,12291_4#57:3.118319211)n87:0.4749101951)n86:5.244121118)n84:5.194116887,((17966_5#135:8.423972701,11511_8#46:7.757305701)n89:3.949690871,(13414_3#41:15.20145107,((12291_5#69:4.469958679,(22027_1#143:0.3124720503,22667_7#148:0.3124720503)n93:4.074153629)n92:7.080229216,((14673_4#48:7.416774359,(15608_4#73:2.705868797,15608_4#41:3.705868797)n96:8.044238562)n95:3.407814933,(11657_4#36:10.12951291,(((14673_2#50:3.954629562,(14673_3#11:0.2705693154,14673_1#66:5.770569315)n101:0.2673932466)n100:1.664245515,(((14673_4#42:6.455633422,14673_2#79:3.372300422)n104:1.184439886,(13710_2#72:5.410969094,(14673_2#95:3.73779088,12291_4#31:5.82112488)n106:1.256511214)n105:1.229104214)n103:1.578783221,((13353_7#89:9.301704704,(((17966_5#140:4.95767904,22841_4#69:7.54101204)n111:0.4404997631,14673_4#26:5.314844803)n110:0.4331214062,12291_4#78:5.747966209)n109:0.4704044942)n108:0.4476804855,13414_3#38:9.582718189)n107:3.13613834)n102:0.4000185474)n99:0.2580331475,12291_4#41:10.46024122)n98:0.5026046896)n97:0.5284093788)n94:0.3089326034)n91:0.3179291691)n90:0.3388795065)n88:1.82447084)n83:2.534032853,(((11657_4#24:3.67576707,11679_1#29:3.67576707)n114:0.414308718,12291_4#60:4.173408788)n113:0.5211439678,(11511_8#22:2.477428578,(12291_4#35:2.213211236,12291_4#21:1.963211236)n116:0.3475513421)n115:2.217124177)n112:12.12094751)n82:3.721559061)n81:0.404681155)n80:4.34222602)n78:5.245005147)n60:15.58543784)n51:11.04708296)n41:27.45979097)n10:30.52202599)n9:4.281629955)n1:93.7803046,(11826_1#78:73.84461795,((14723_4#14:11.64732463,14723_4#31:10.64732463)n4:1.961276411,((14412_2#66:10.14274749,14555_3#78:7.809414489)n6:0.5122524387,(13415_7#16:2.847662095,14723_4#61:4.847662095)n7:3.724004832)n5:3.036934115)n3:70.9026839)n2:129.360626)Root;
