# Supplementary material for: Robust analysis of prokaryotic pangenome gene gain and loss rates with Panstripe
Source: Genome Res. 2023 Jan;33(1):129–40. doi: 10.1101/gr.277340.122 (PMC9977150; doi:10.1101/gr.277340.122)
Supplement: Supplemental Material [file supp_gr.277340.122_Supplemental_Code_0.1.0.tar.gz.zip › panstripe-manuscript-0.1.0/data/spneumoniae/GPSC2_BD.tre]

(((13415_4#7:0.5962454452,(13415_4#15:0.3562895862,13415_4#12:0.2729565862)n4:0.323288859)n3:168.5828453,(((19341_2#127:37.17133915,19341_2#158:41.17133915)n7:97.33423347,((21127_1#107:28.17341448,11657_4#23:23.00674848)n9:51.45862652,21053_8#166:79.715375)n8:74.20686462)n6:12.15140911,((19084_7#96:8.453608563,(19084_8#112:6.092799588,11511_8#81:5.092799588)n12:4.360808975)n11:2.415902296,21999_7#100:14.70284386)n10:148.7874709)n5:11.022109)n2:50.22021282,(((((20925_3#69:20.2025603,(18090_1#118:12.91149547,(16288_5#25:3.146224849,16288_4#82:2.896224849)n354:14.84860362)n353:0.7910648345)n352:46.79503883,((16288_3#21:47.63181821,((((20925_3#56:11.96720179,(20925_3#75:7.38133448,(18090_1#128:0.3639852236,18090_1#129:0.3639852236)n362:2.434016257)n361:5.419200312)n360:27.86526379,((((16288_4#79:0.4264009638,16288_3#49:0.4264009638)n366:12.89582106,16288_7#25:7.072222025)n365:3.152655546,((((16288_3#20:2.068650845,(16288_5#9:4.696598462,(16288_3#46:1.240759244,16288_3#47:1.824093244)n372:2.455839218)n371:0.4553853836)n370:1.471312105,16288_3#29:3.289962951)n369:0.6364878908,(16288_3#52:4.969937487,((16288_5#27:0.7482648364,16288_3#53:0.6649318364)n375:2.346515456,16288_3#48:2.761447293)n374:2.125157195)n373:2.289846354)n368:2.329574413,16288_7#28:3.339358255)n367:6.885519317)n364:21.8251382,((17138_5#53:3.268975,(((19084_7#65:1.867830325,(19084_7#35:0.4814237704,19084_7#51:1.48142377)n381:0.3864065546)n380:2.936910209,16288_3#31:2.304740534)n379:5.105407072,16288_3#40:7.910147606)n378:0.7754943935)n377:6.084069674,(16288_3#30:0.7305799376,16288_3#34:0.7305799376)n382:13.53913174)n376:21.6969711)n363:1.615782803)n359:0.837197289,((16288_3#4:18.06416852,((((16288_3#19:15.01770679,(16288_3#17:8.027253471,(16288_3#7:4.946502479,(16288_3#8:4.231430784,17138_5#50:4.564764784)n391:0.5484046957)n390:0.4974179921)n389:3.907119319)n388:0.5850291515,16288_7#26:12.43606894)n387:0.696819083,16288_3#5:10.88288803)n386:5.388332693,16288_7#16:17.85455372)n385:0.7929477977)n384:11.76522826,(20925_3#72:0.4491512139,20925_3#64:0.4491512139)n392:36.88024556)n383:3.340266095)n358:0.8359755814,(((20957_7#127:15.19703701,(20957_7#111:12.61079484,((20957_7#113:6.478978638,17150_6#72:11.89564564)n398:5.449329689,((20957_7#114:5.828304957,20957_7#116:5.411637957)n400:4.011721941,20957_7#110:9.340026898)n399:2.254948429)n397:0.7658195157)n396:2.086242169)n395:7.501079022,19341_2#154:8.448116034)n394:12.0967858,(12291_5#38:19.03956099,((16288_7#23:6.544674348,(20925_3#97:6.124148998,(20925_3#102:0.3845762571,20925_3#96:0.3845762571)n405:5.072905741)n404:3.087192351)n403:4.162131842,(16288_3#50:12.83140496,16288_3#26:10.33140496)n406:4.208734231)n402:18.1660878)n401:4.172007841)n393:2.210736616)n357:9.04284676)n356:9.555161475,(17138_5#55:47.44212532,(16288_3#6:4.04214238,16288_7#22:6.04214238)n408:41.06664994)n407:6.661521363)n355:5.143952445)n351:6.880934261,((10395_5#30:15.04222771,((((14410_6#26:0.8524170355,(14410_6#41:1.593928646,14410_4#56:2.343928646)n415:0.8418223897)n414:3.97194504,((14410_6#8:3.485601608,(14410_6#38:0.5508951285,((14410_6#4:3.278070398,(14410_6#33:1.499465206,14410_4#81:0.9161312065)n421:0.3619391914)n420:0.4108622593,15873_3#10:2.605599657)n419:0.5286284712)n418:0.3513734795)n417:1.201465536,14410_5#50:3.103734144)n416:2.053961931)n413:6.490955604,((19183_3#75:1.355228432,(19183_3#61:1.179355901,((17794_8#93:1.57595523,17794_8#1:0.8259552297)n426:0.3466645983,(16399_7#63:0.3475667551,16399_7#80:0.3475667551)n427:0.825053073)n425:1.340069073)n424:0.4258725317)n423:6.849596131,(((15378_2#49:1.393480082,(14410_5#39:0.7851401214,14410_5#48:1.951807121)n431:0.6916729609)n430:1.796408371,((14410_5#43:0.3071240896,14410_5#44:0.5571240896)n433:3.001274466,15531_6#93:2.975064556)n432:0.8814898981)n429:5.606690429,(((((14410_6#9:0.7746185748,14410_4#10:4.774618575)n438:1.514416426,14410_4#82:5.372368001)n437:5.944181854,(14410_4#1:8.935176551,((((19183_3#30:2.055253638,14410_7#1:2.221920638)n443:3.699149701,((((14410_5#18:5.212871569,(15378_2#30:1.506790592,14410_5#45:1.090124592)n448:0.539413977)n447:5.659535223,(((15531_6#45:2.925646915,(15531_6#60:0.7819137364,15531_6#37:0.6985807364)n452:2.310399179)n451:8.248688963,((14410_5#35:6.423866933,(15531_4#64:5.179324004,((15531_4#89:1.646446439,14410_5#24:0.8964464392)n457:5.799485431,((15531_6#58:10.087518,(19183_3#49:3.450315765,((((19183_3#56:1.096561185,19183_3#84:1.346561185)n464:0.824170542,19183_3#43:1.337397727)n463:0.8190762892,(14410_6#14:0.7911671085,(14410_4#51:1.054649959,14410_6#30:1.554649959)n466:0.9865171496)n465:5.531973908)n462:0.9940100318,(14410_5#42:5.346705533,(15531_7#22:4.880472081,(14410_7#52:2.763444106,((19183_3#36:1.996382802,((19183_3#71:0.9127485203,19183_3#64:1.57941552)n473:0.3225045381,19183_3#85:1.901920058)n472:0.5944627437)n471:0.9823647907,((14410_7#83:2.992011509,(14410_5#21:5.292717883,(14410_7#46:3.185088871,(15531_6#32:9.078682088,(((15531_6#29:7.021811746,(15531_6#18:6.542288864,(14520_7#78:3.483668697,(15531_6#70:5.340837791,15378_2#50:1.340837791)n484:0.4761639054)n483:0.6419541675)n482:0.7295228819)n481:0.8280537769,((14520_6#73:1.429184292,14520_6#63:1.429184292)n486:3.316873135,17794_8#114:1.996057428)n485:0.8538080956)n480:1.133441516,((((19183_3#35:1.172655169,((19183_3#69:0.6492002192,19183_3#60:0.8992002192)n492:0.252909914,19183_3#63:1.318777133)n491:0.2705450362)n490:0.462961235,(19183_3#58:0.4540622103,19183_3#87:0.6207292103)n493:0.431554194)n489:0.2620485347,((14410_6#39:0.5056080778,(15531_6#63:0.5680094214,15531_6#22:0.4013424214)n496:2.187598656)n495:3.173135568,(14410_4#54:1.773976704,14410_4#31:1.607310704)n497:2.738099942)n494:2.385588294)n488:0.7310716274,(14410_4#85:8.26578933,((((19183_3#37:1.784478821,((19183_3#48:1.18332583,19183_3#31:0.5166588302)n504:0.2874737182,(19183_3#86:0.5466706216,19183_3#42:1.213337622)n505:0.2574619267)n503:0.3136792731)n502:0.2644363733,(19183_3#65:1.001372944,((19183_3#77:0.7314670628,(19183_3#40:0.908809289,(19183_3#38:1.329035733,(19183_3#44:0.7381456221,19183_3#83:0.4881456221)n511:0.1742231113)n510:0.1631075555)n509:0.1559907738)n508:0.1427901852,19183_3#68:0.874257248)n507:0.1271156962)n506:0.1308752505)n501:0.164649914,19183_3#39:1.380231109)n500:0.2367012777,(14520_7#5:3.007699028,((15531_4#50:1.868457528,14410_4#71:0.6184575277)n514:0.3168566762,14410_4#11:1.935314204)n513:2.072384825)n512:1.609233358)n499:0.1488569438)n498:0.1129472362)n487:0.1045704725)n479:0.09537504872)n478:0.1064067838)n477:0.1076290119)n476:0.1159596261)n475:0.1111469547,19183_3#89:3.519824464)n474:0.1255891289)n470:0.1180305133)n469:0.1170279743)n468:0.1328994529)n467:0.1371125144)n461:0.1331647171)n460:0.1372022351)n459:0.1307967278,14520_7#79:8.218314728)n458:0.1442841425)n456:0.1500581333)n455:0.1612099296)n454:0.160202883,14520_7#77:9.167402816)n453:0.1735990625)n450:0.1927196263,11658_1#32:8.450388505)n449:0.1720182866)n446:0.205662086,14410_4#20:10.32806888)n445:0.2130768763,16453_2#3:7.124478754)n444:0.2132575853)n442:0.2609591204,15531_4#65:6.93202946)n441:0.2323093454,14410_7#11:7.081004805)n440:0.2708377456)n439:0.2980403044)n436:0.3324330798,15531_6#54:13.64898293)n435:0.3412457143,(((14410_5#7:1.920932582,(15531_6#34:2.493611452,15531_6#24:2.326944452)n518:0.5106551297)n517:3.367177381,16399_7#50:0.7881099624)n516:1.491870804,(19183_3#57:1.100068688,19183_3#55:1.266735688)n519:0.4299120775)n515:6.543580883)n434:0.3896832333)n428:0.408245681)n422:0.4438271165)n412:0.5560258437,(14410_5#47:1.918981727,14410_5#30:3.585648727)n520:9.952361797)n411:2.587550189)n410:31.23293206,(((14410_7#54:5.104459757,(16399_5#13:2.636389445,15531_4#91:2.553056445)n524:3.884736312)n523:9.338428757,(18456_1#164:4.200931706,17966_5#85:6.367597706)n525:14.99195681)n522:9.341765872,(((14936_5#22:9.355009557,((15378_4#25:3.108930786,(14936_6#25:0.4240906771,(17966_5#98:1.701767989,(17966_5#91:0.6353764702,17966_5#97:0.6353764702)n533:1.066391519)n532:0.8889896879)n531:1.934840109)n530:13.48812375,(12378_2#58:6.587686773,14936_5#31:1.171019773)n534:6.509367761)n529:0.7579550235)n528:4.064522501,((15378_2#74:2.539877895,18456_1#120:2.289877895)n536:5.276993898,(((17175_7#38:3.812887924,14913_2#68:1.562887924)n539:12.95060677,(17966_5#84:11.66003678,((9789_2#50:0.3625828801,17870_8#79:0.3625828801)n542:2.642665897,(((17966_5#80:0.7655989358,17966_5#101:1.098931936)n545:2.752339152,(19341_2#54:2.747598022,(17966_5#108:2.075054207,17966_5#88:1.825054207)n547:0.422543815)n546:1.437006065)n544:1.167476449,17870_8#149:2.602080537)n543:2.15316824)n541:4.654788001)n540:5.853457917)n538:4.016221265,(((9789_3#4:9.561548713,18456_1#115:3.061548713)n550:2.345737457,(18456_1#101:2.965574603,18456_1#128:2.965574603)n551:2.441711568)n549:1.278311036,((((17870_8#108:3.169240961,13415_5#67:2.169240961)n555:4.650579507,(17870_8#145:1.752450116,17966_5#89:4.169117116)n556:10.40070335)n554:4.49971888,((((9789_2#67:8.228796853,(17870_8#10:2.400336915,(12378_2#1:0.2152155696,12290_2#53:1.04854857)n562:1.268454345)n561:2.411793938)n560:2.629310519,((14555_4#47:8.993285595,14412_1#56:6.576619595)n564:3.257896759,(14257_1#4:6.613252364,(12837_4#32:0.3347431804,12837_4#53:0.5014101804)n566:4.278509183)n565:2.637929989)n563:0.8569250187)n559:1.316599864,(((14913_4#13:1.637438674,14913_6#76:2.720771674)n569:0.5616162799,17059_8#24:2.532387954)n568:7.305864706,((13415_4#52:1.455154836,17175_7#67:8.455154836)n571:0.9134780204,(14412_2#31:1.39980481,14913_7#31:3.73313781)n572:4.635495046)n570:1.886286804)n567:5.836454575)n558:0.5645982722,((9789_2#58:1.746718409,((17870_8#23:0.9327120277,14936_5#6:5.182712028)n576:1.939494905,17870_8#70:10.45553993)n575:0.7078454759)n574:3.152542014,(17870_8#46:5.695874316,(14936_6#24:3.497956991,(14936_5#27:0.3787888157,14936_5#10:0.3787888157)n579:1.869168175)n578:4.447917325)n577:1.620053106)n573:0.5900450855)n557:0.4968998409)n553:0.587005633,14936_5#61:12.32321098)n552:1.445719225)n548:0.5107857534)n537:0.5371558326)n535:0.6859932653)n527:4.581413852,((((((15531_2#95:3.525275929,17870_8#72:4.691942929)n585:7.528596269,17966_5#113:0.9705391976)n584:1.819132711,18456_1#179:16.12300491)n583:2.330069987,18456_1#180:19.4530749)n582:3.326945969,((((12290_3#55:1.266746879,(14936_5#80:0.3132657978,17966_5#53:0.3132657978)n590:0.3701480807)n589:6.799669003,19341_2#48:13.89974888)n588:8.387084391,((15531_2#90:9.333306001,(9789_2#29:2.913112016,(17870_8#137:2.10935876,(17870_8#156:0.7071740268,17870_8#146:0.4571740268)n595:1.568851733)n594:5.470419256)n593:3.420193984)n592:8.01260928,(17966_5#110:21.08633411,((14936_5#85:12.87221008,17870_7#184:7.205544076)n598:3.151350942,((18456_1#119:5.324449471,(12378_2#48:8.83770503,(((((18456_1#166:1.860982564,(17870_7#1:1.559846703,18456_1#177:1.309846703)n607:1.551135861)n606:4.186917104,(17966_5#71:3.461432488,(19341_2#23:0.3538927054,19341_2#56:0.3538927054)n609:3.690872783)n608:4.00313418)n605:10.07383248,(((18456_1#174:6.97433331,(17870_7#118:6.238900438,(19341_2#53:6.645852848,9789_2#17:2.312519848)n614:0.5930475899)n613:1.652099872)n612:7.434152048,((12378_2#4:5.552935178,17966_5#39:1.136268178)n616:2.47602749,(14936_5#1:2.578492851,12290_3#21:1.745159851)n617:1.033802817)n615:2.79618969)n611:1.19316687,18456_1#165:16.35165223)n610:0.5200799241)n604:0.6296835435,(17870_7#187:7.653115045,((18456_1#176:6.52124302,(14913_7#18:2.399232172,(19341_2#52:0.4084171736,19341_2#39:0.4084171736)n622:4.824147998)n621:4.705343848)n620:7.806933016,(((17870_8#163:9.880184469,(17870_8#120:7.48554709,(((17870_8#73:0.9764728668,(19341_2#38:3.863570605,(15378_4#26:0.5300860434,17966_5#93:1.863420043)n631:1.583484562)n630:0.9462352614)n629:1.215307014,17794_7#81:3.025112881)n628:1.84425368,(15531_3#4:1.606267538,17966_5#95:5.772934538)n632:1.679766023)n627:1.866180528)n626:2.56130338)n625:3.13559239,(14936_6#29:2.809456241,(17870_8#26:0.4555158409,17870_8#82:1.038849841)n634:2.2706064)n633:1.456320619)n624:1.725474659,(9789_2#15:5.663793939,18456_1#109:1.413793939)n635:0.7441235798)n623:0.586924517)n619:0.3249390094)n618:0.6816346507)n603:0.3610509303,(17870_8#107:3.563823756,15531_3#92:11.39715776)n636:7.04864287)n602:0.3919044035)n601:0.4034114417)n600:0.4082997293,(17870_8#27:0.7786961687,9789_2#18:1.362029169)n637:7.954053032)n599:0.4574788171)n597:0.4794390883)n596:0.5095811742)n591:0.524251992)n587:0.6078901672,(14936_6#27:8.743886137,9789_2#68:8.160553137)n638:3.650837302)n586:0.6352974249)n581:0.5861579088,((12290_3#88:1.804771672,(17870_8#154:3.137688521,17966_5#76:5.054355521)n641:5.500416151)n640:9.532061156,(17870_7#115:17.1314635,((12290_3#89:0.9383638659,17870_8#99:0.6883638659)n644:2.533935178,((9789_2#86:1.921697753,(14936_5#82:1.222457977,17966_5#58:5.222457977)n647:3.282572776)n646:0.7188633013,((9789_2#71:0.6934019388,17870_8#90:0.6934019388)n649:1.39212233,17870_8#20:0.9188572692)n648:0.4717037847)n645:2.83173799)n643:3.90916446)n642:0.7887023245)n639:3.362679945)n580:3.718100136)n526:3.367041476)n521:19.49050538)n409:22.52004062)n350:36.05007034,(((((13415_6#58:8.826051115,(14566_6#38:9.643347861,(14913_3#82:3.425291212,14913_4#18:6.758625212)n656:3.884722649)n655:2.766037254)n654:13.99786496,14412_1#91:23.99058307)n653:21.06196631,(((((((14520_7#89:5.707898456,(14520_6#81:2.86369157,14520_7#81:5.11369157)n664:2.677540887)n663:8.291766391,(19183_3#41:1.267956706,19183_3#76:1.934623706)n665:9.898375142)n662:8.997305567,(14520_6#61:14.69491952,(10395_5#9:1.231189039,(10395_5#7:0.9632883003,11791_1#27:1.2966213)n668:0.3512337382)n667:11.54706448)n666:9.802050897)n661:9.170569774,(14410_5#49:1.586007053,14410_6#1:6.669340053)n669:28.99820014)n660:5.526935759,11658_1#69:39.19447595)n659:2.214497522,((15531_5#35:9.461839094,11791_1#38:6.545173094)n671:14.84855444,(14410_7#76:2.770058571,(((19183_3#53:5.136751531,14410_7#14:1.220084531)n675:0.9584687846,14410_7#12:1.928553316)n674:0.4382456323,(14410_7#61:0.7763062405,14410_7#9:0.8596392405)n676:1.757159707)n673:0.4865926228)n672:24.70700196)n670:5.348579939)n658:5.720837448,((((22114_6#88:0.6539146084,22114_6#84:0.6539146084)n680:1.832101438,22114_6#74:1.486016047)n679:1.338106704,(22114_6#64:2.152250457,(22114_6#18:0.7792605997,22114_6#75:1.7792606)n682:0.3729898576)n681:0.6718722936)n678:23.8774071,(((((((22114_6#11:2.341016677,22114_6#17:1.341016677)n689:1.150737504,(22114_6#29:2.770778982,((22114_6#28:1.167580769,22114_6#66:1.167580769)n692:1.018496259,(22027_1#121:3.929562482,(22114_6#31:1.560162015,(22114_6#21:0.3607768518,22114_6#24:1.360776852)n695:0.1993851634)n694:0.3694004665)n693:0.2565145462)n691:0.5847019545)n690:0.7209751986)n688:1.176586266,((22027_1#60:2.003534254,((22027_1#50:0.9038843969,(22027_1#63:1.402125575,22027_1#36:1.402125575)n700:0.5017588221)n699:0.776285166,((22027_1#57:1.040494497,((22027_1#30:0.5064387748,(22114_6#16:2.031073183,(((22841_1#17:2.968655823,(((22841_4#134:2.762469817,(22841_1#3:1.359381344,22667_7#182:0.3593813436)n712:0.4030884731)n711:0.4290543379,22667_7#127:2.191524155)n710:0.361410165,22841_4#16:3.55293432)n709:0.4157215037)n708:0.8679652334,22114_6#34:0.8366210567)n707:0.3383402183,22027_1#89:2.174961275)n706:0.8561119081)n705:0.4753655918)n704:0.2277772887,22027_1#46:0.7342160635)n703:0.3062784332)n702:0.2825354014,22027_1#55:2.323029898)n701:0.3571396647)n698:0.3233646913)n697:0.3762233407,((22027_1#47:1.104981441,(22027_1#62:0.8026878281,22027_1#27:0.8026878281)n715:0.3022936131)n714:0.4813697005,(22841_3#176:2.142258167,(22667_8#50:1.289522034,22667_8#55:1.289522034)n717:1.852736133)n716:1.444092975)n713:0.793406453)n696:0.2885828526)n687:0.3295825887,(((22027_1#34:0.6073458657,22027_1#66:0.6073458657)n720:0.9673492865,22027_1#70:1.574695152)n719:1.081864001,(22841_3#39:1.953126723,22841_2#176:0.953126723)n721:0.7034324306)n718:1.341363883)n686:0.3635071512,22027_1#65:4.361430187)n685:0.471088768,22027_1#61:3.832518955)n684:5.82946388,22841_2#165:9.661982835)n683:15.03954702)n677:16.34494807)n657:0.7560714637)n652:0.8093462118,(14410_6#48:9.416577859,10395_5#62:8.499910859)n722:40.69531773)n651:2.056785932,((22841_1#180:4.064953322,(22841_4#2:1.424890848,((22841_2#40:1.11369323,22841_2#117:1.11369323)n727:1.785413148,(22841_2#126:0.7406312445,22841_2#138:0.7406312445)n728:3.158475133)n726:1.52578447)n725:0.6400624737)n724:18.76464949,((22841_3#94:4.17546028,((22667_7#167:7.083111503,(((((22841_1#4:1.987129228,22841_1#22:1.987129228)n737:0.4743517638,(22841_1#2:1.764050751,22667_7#160:1.764050751)n738:0.6974302403)n736:0.6033246628,(22841_4#95:3.545785688,((22841_1#105:1.030283699,22841_1#106:1.030283699)n741:1.142727939,((((22841_4#138:1.860252767,((22841_4#108:1.097061652,22841_4#121:1.097061652)n747:1.09265976,22841_4#130:1.189721412)n746:0.6705313549)n745:0.3049093247,22841_1#78:1.165162091)n744:0.3314738034,22841_1#66:2.496635895)n743:0.3094230126,22841_1#9:1.806058907)n742:0.3669527306)n740:0.3727740504)n739:0.5190199663)n735:1.382716293,((22841_1#14:2.720546337,((((22841_4#1:1.74877548,(((22841_1#15:0.8455487303,22667_7#143:0.8455487303)n756:0.4813265442,((22841_4#10:0.6893561143,(22841_1#103:1.112879217,22841_4#122:2.112879217)n759:0.5764768972)n758:0.3659493427,22841_1#91:2.055305457)n757:0.2715698176)n755:0.1890287656,22667_7#190:1.51590404)n754:0.2328714395)n753:0.2335094304,22667_7#187:1.98228491)n752:0.2468041521,((22841_1#67:0.844020068,22841_4#14:0.844020068)n761:1.394741887,22667_7#132:1.238761955)n760:0.9903271075)n751:0.2367962461,22841_1#38:2.465885308)n750:0.254661029)n749:1.353415057,22027_1#117:3.073961395)n748:0.3735605534)n734:0.7678669687,((22667_7#130:3.066423092,(22027_1#154:1.362866881,22667_7#186:1.362866881)n764:0.703556211)n763:0.8778657315,(((22841_1#83:2.879256918,22667_7#181:0.8792569181)n767:0.4432689403,23164_8#132:1.322525858)n766:0.4559042325,(22027_1#158:1.116825454,(23164_8#135:0.7149259889,(23164_8#127:0.420691164,22667_7#153:1.420691164)n770:0.2942348249)n769:0.4018994655)n768:0.6616046365)n765:1.165858733)n762:1.271100093)n733:1.867722586)n732:0.4501401507,22027_1#68:3.533251654)n731:0.6422086265)n730:2.42704847,((((23164_8#104:2.733434405,(23164_8#123:2.296463388,23164_8#128:2.296463388)n775:0.4369710164)n774:1.976889037,(22841_3#55:1.365262402,(22841_3#67:1.01122005,(22841_3#91:0.7696971181,22841_3#97:0.7696971181)n778:0.2415229315)n777:0.3540423523)n776:0.3450610404)n773:1.059506742,22841_2#180:1.769830185)n772:0.9897585159,(22841_3#23:3.047060721,(22841_3#131:0.6238474292,22114_6#12:0.6238474292)n780:3.423213292)n779:0.7125279794)n771:2.842920049)n729:10.22709407)n723:28.83907871)n650:54.75992221)n349:61.82298788,(((15378_2#1:41.63246815,12837_1#14:43.04913415)n15:1.336978328,((14410_8#73:34.12639763,(12837_5#9:21.0167375,(((14566_4#1:4.574002709,(14913_3#15:6.940406659,(14257_1#1:1.522338089,14913_4#20:7.022338089)n23:0.3347355702)n22:0.7169290501)n21:0.423007323,(((14566_4#87:2.699817215,((((13470_1#53:1.409602021,(14913_6#82:3.850739728,14913_3#48:1.767406728)n31:1.225529294)n30:0.5786606937,14913_4#90:4.071596715)n29:0.3969802067,14913_3#77:0.9685769218)n28:0.2933111361,(13415_8#91:1.952564682,12837_5#75:2.369231682)n32:0.7259893761)n27:0.3545961573)n26:2.043472075,(14555_3#79:2.60170989,13415_4#36:1.51837689)n33:0.4749123996)n25:0.7999301418,12837_1#37:1.043219432)n24:0.7037906)n20:0.5747427845,13415_5#73:4.238419816)n19:17.44498469)n18:11.85966013)n17:1.414586339,((((((14412_2#4:9.733248754,(((13415_6#62:4.713722316,12837_2#19:0.7137223162)n42:1.646577092,(15841_2#43:5.624738639,13154_4#7:1.374738639)n43:0.7355607689)n41:1.656016001,(14913_2#42:5.795805051,14913_5#37:7.545805051)n44:4.387177359)n40:0.6335993448)n39:6.783590386,((14913_3#85:3.280921687,14913_4#5:6.864254687)n46:6.280494401,(12837_5#36:2.942112854,12837_4#29:4.275445854)n47:2.952636234)n45:4.955423052)n38:7.910640763,(((14913_7#33:7.589449335,14410_8#49:2.839449335)n50:14.08185312,(13415_6#72:12.49267654,(((14913_2#87:0.4668532033,14913_3#40:0.3835202033)n54:8.792489624,(13415_7#31:3.412661313,(13415_8#82:2.927847084,(14913_3#6:0.640141847,14913_3#30:0.640141847)n57:0.8710392372)n56:0.9848142289)n55:3.680014514)n53:6.012176252,((((13415_6#39:3.555349501,(13415_4#69:3.04333874,12837_2#46:1.71000574)n62:0.5120107607)n61:1.289964923,(13414_8#18:3.408204172,(14410_8#60:1.730745009,12837_3#20:1.480745009)n64:2.094125163)n63:0.5204442519)n60:0.4995989365,14257_1#44:6.59491336)n59:1.753300932,14913_2#64:12.01488129)n58:3.506637786)n52:1.637824466)n51:4.011958911)n49:4.002794438,((12837_2#84:14.21847272,(13415_4#85:11.44661236,((13415_5#3:0.6111268878,13415_5#82:0.6111268878)n69:7.268246465,((12837_5#77:1.761092432,(12837_1#40:0.7472648744,12837_3#69:0.9139318744)n72:1.263827557)n71:1.502952571,(13415_4#47:2.867896394,(14555_3#69:2.723802114,((14555_3#34:0.5530518486,(13415_7#30:1.289521213,14412_2#62:2.372855213)n77:1.180196636)n76:1.215299872,(13415_6#81:1.315429728,13415_5#27:0.8987637276)n78:0.3695879932)n75:0.7887843932)n74:0.8940942797)n73:2.146148609)n70:2.78199435)n68:3.650573006)n67:4.105193361)n66:3.113125664,((((14412_1#54:4.720691779,13415_5#22:3.137358779)n82:4.468179873,(12837_2#76:4.027708849,(((17175_8#33:2.769815966,17175_8#72:2.686482966)n86:4.354087666,(17175_7#23:1.54235281,17175_7#31:1.45901981)n87:5.498217822)n85:5.144582036,((((14566_4#49:0.6306512498,((14566_4#63:0.3714784531,14913_2#11:2.288145453)n93:1.008776225,14412_1#70:0.380254678)n92:0.5837295719)n91:1.359808243,(14913_3#93:0.8073394861,(14566_6#19:2.952851527,(14412_1#4:0.2476774429,14412_1#2:0.2476774429)n96:0.3718410842)n95:0.271153959)n94:1.349787007)n90:1.945677928,(17059_8#21:5.577139893,(14412_1#93:1.259013605,14913_3#67:1.175680605)n98:0.4847932883)n97:2.442330527)n89:1.494930886,((13415_8#40:0.6506925847,14412_2#17:1.567359585)n100:4.53855218,(12837_1#15:0.9785996742,12837_4#10:1.228599674)n101:0.4606450903)n99:1.075156542)n88:1.004084362)n84:0.4258891814)n83:2.077829804)n81:2.807899472,(12837_5#29:4.139430127,(12837_1#16:1.83446134,14555_3#3:4.08446134)n103:2.554968787)n102:4.357340997)n80:2.772040703,((13415_7#62:8.277786287,(13415_8#25:4.796533492,(13415_4#31:2.049859782,14566_5#18:5.299859782)n107:0.4966737103)n106:3.231252795)n105:5.354149107,((((14913_6#92:3.559292662,14913_2#88:1.809292662)n111:4.361054723,((14412_1#53:1.115016119,(14566_6#26:1.922520708,14913_2#48:3.089187708)n114:1.275828412)n113:1.121878757,((14913_4#83:2.370220947,(14913_7#3:1.274778802,(14913_4#79:0.4882095856,17150_5#71:2.404876586)n118:0.5365692161)n117:1.428775145)n116:2.821148236,14913_3#62:4.608036182)n115:0.5455256941)n112:0.6001195085)n110:6.809749584,(((14410_8#67:1.036871028,13415_4#87:1.370204028)n121:0.5403078739,((14913_3#31:3.973727468,14412_2#3:2.890393468)n123:1.054515308,(14913_3#28:1.659352832,(14412_2#80:1.45061489,(14555_4#89:0.4205647088,14555_4#81:0.3372317088)n126:1.363383182)n125:2.208737941)n124:0.4522229445)n122:1.465603125)n120:4.710093997,((((((14913_4#21:3.67602841,(14412_2#34:1.031122473,14913_7#17:2.864455473)n133:1.061572936)n132:2.038369241,(14412_2#16:2.375230677,13415_8#51:1.708563677)n134:1.839166974)n131:1.665516889,((13415_6#93:3.601139119,14566_6#17:4.767806119)n136:0.6010424558,(14913_2#31:6.053925164,(13415_7#50:2.541452453,(14566_6#22:3.135832452,14566_5#66:2.302498452)n139:1.322287)n138:0.8458057115)n137:0.4815904108)n135:0.5110659641)n130:1.750396134,(14555_3#24:3.160319519,(14913_5#47:7.380971438,(14555_3#91:0.5800978065,14913_2#13:4.663430806)n142:0.9675406316)n141:1.279348081)n140:1.803324155)n129:0.8252066356,(((14566_6#69:4.65372812,((13415_7#61:0.4141589877,14913_2#3:3.080825988)n147:1.208585625,(14913_4#91:4.070359484,(13415_8#19:1.03016062,17059_7#61:3.44682762)n149:0.8735318641)n148:0.7190521285)n146:1.030983508)n145:1.047726753,(13470_1#41:0.7051446404,(14555_3#20:0.9919957812,14913_2#36:4.991995781)n151:0.7964818593)n150:0.662977233)n144:2.487741208,12837_5#53:2.355863082)n143:0.5996542272)n128:0.4879375521,((13415_5#89:1.603297025,(13470_1#69:2.782398696,(14257_1#72:0.5389830864,17150_5#72:6.205650086)n155:0.5767486094)n154:1.904232329)n153:2.40051786,((14412_2#26:2.678014384,14566_5#67:2.428014384)n157:1.862660685,(14913_4#76:3.971033638,13415_8#27:1.971033638)n158:2.069641431)n156:2.963139815)n152:1.272972977)n127:1.343818037)n119:1.359491071)n109:1.248069793,(14257_1#32:3.287260913,(((14913_2#78:2.878349163,(13415_8#68:0.624103585,14412_2#1:0.707436585)n163:0.5042455781)n162:2.136509513,(14566_4#71:1.613567495,(14412_2#48:2.10736663,14412_1#80:0.3573666296)n165:1.172867865)n164:0.4846241812)n161:1.360711401,((13415_6#94:2.510492487,(14412_1#88:1.111953697,(14913_2#51:0.3453341289,14913_2#91:1.345334129)n169:1.016619568)n168:0.8152057902)n167:1.06608006,((14257_1#5:1.667918262,(((14566_5#20:2.561655574,14257_1#83:0.3116555744)n174:0.3206263638,13470_1#46:2.632281938)n173:0.6509197776,(14412_1#84:1.391329164,((14412_1#31:0.6111969657,(14566_4#22:0.9169428746,14913_6#60:4.250275875)n178:0.610921091)n177:0.559769028,14412_1#16:1.170965994)n176:0.3036961702)n175:0.3918725519)n172:0.3013835465)n171:0.3411762793,(14412_2#2:1.980072672,14913_3#34:4.646738672)n179:0.6123558699)n170:0.4008110047)n166:0.3823305305)n160:0.4950248362)n159:7.190905849)n108:1.903768631)n104:1.970209434)n79:5.562786555)n65:1.592498511)n48:0.5867160091)n37:0.6809741782,(((((14566_4#82:1.628493257,(14566_5#68:1.923396073,14566_4#67:1.090063073)n185:0.5384301846)n184:5.108474768,(14566_4#66:6.020267599,(17150_6#32:4.824902718,14913_7#89:2.158235718)n187:6.195364881)n186:0.7167004269)n183:0.6543507332,13414_8#29:4.307984759)n182:4.185489229,14555_3#74:9.660140988)n181:6.941581124,(((13414_8#36:2.784432799,13414_8#47:2.867766799)n190:5.186670917,(12837_2#51:4.936355122,(13415_4#68:5.850492135,12837_1#86:4.350492135)n192:0.5858629878)n191:2.034748594)n189:3.648310778,((12837_4#61:1.600103968,(13415_8#37:2.37548413,13415_6#26:0.8754841298)n195:1.974619838)n194:7.329120277,13154_4#10:7.929224245)n193:2.44019025)n188:3.815640617)n180:5.59006497)n36:3.164338361,((12837_2#42:14.69117698,(((14555_4#1:2.020456501,14913_4#14:3.020456501)n200:9.335321894,(12837_2#35:3.477016954,(14555_3#25:1.448752235,(14412_2#28:1.865196045,14913_4#55:3.531862045)n203:3.50022319)n202:3.194931719)n201:2.212094441)n199:3.182375974,((13414_8#15:2.896718275,(12837_2#69:1.459817897,(13415_6#13:4.825025675,((13414_8#76:0.4859330293,(14555_4#14:3.458813151,17150_6#11:6.458813151)n210:1.777119879)n209:1.132189865,((13414_8#54:1.097466421,13414_8#1:0.3474664209)n212:0.2452764829,(14566_4#73:2.62431061,((13415_7#48:1.299897933,((14324_6#54:0.7809595591,14566_4#43:1.197626559)n217:0.3225905251,13415_8#16:1.186883084)n216:0.4463478485)n215:0.4696955676,(14913_7#85:1.849410945,(14913_7#92:1.419552414,(14913_7#52:1.2888623,14913_7#4:0.2055293)n220:0.2973571142)n219:0.4298585309)n218:3.503515555)n214:1.35471711)n213:0.635099294)n211:0.27537999)n208:0.2902357816)n207:0.384792222)n206:0.5202333775)n205:6.204411495,((13415_8#5:4.502134939,(13415_5#68:2.174838048,(14555_3#90:1.800992472,13414_8#62:0.634325472)n224:0.9571785764)n223:0.410630891)n222:3.791484169,((14913_6#68:1.180093198,17059_8#11:0.5134261977)n226:10.29691345,(14913_2#6:5.9451389,14566_4#19:3.6951389)n227:4.281867751)n225:0.8999464577)n221:3.224176661)n204:0.8536916001)n198:6.236355613)n197:1.931169453,(13415_5#20:15.34447367,(13414_8#25:9.964014023,(13415_5#37:5.741414139,12837_1#74:3.741414139)n230:5.139265884)n229:4.380459646)n228:3.277872766)n196:6.150446007)n35:5.042284211,((13415_6#90:7.967550041,(12837_2#22:7.271543119,((((13415_6#4:1.024697158,14412_1#39:0.3580301578)n237:4.775142426,(13414_8#73:1.592419975,12837_1#24:1.009086975)n238:0.790752609)n236:1.431372944,((17175_8#13:4.757797896,14555_4#79:2.091130896)n240:6.405825486,14913_2#61:8.913623382)n239:0.7342561461)n235:0.6558924706,13415_4#33:5.053771999)n234:3.13443812)n233:0.6126739224)n232:5.927059568,(12837_3#78:13.12523472,(12837_2#66:2.895410168,12837_3#54:3.728743168)n242:9.39649155)n241:1.019374892)n231:14.58713304)n34:5.142574314)n16:11.26179551)n14:67.93365607,(((14566_5#71:41.18907126,(12837_2#18:19.34400679,((12837_3#27:9.466223416,(13415_7#87:3.073515082,13415_5#43:0.573515082)n296:10.22604233)n295:9.698303826,((((14566_6#65:7.577600084,(17138_3#47:6.517306352,(14913_3#74:2.24595644,17138_3#11:4.99595644)n302:1.188015912)n301:4.976960732)n300:5.000669354,(((13415_6#50:0.9418882553,(14913_2#18:3.657443223,14566_5#94:2.240776223)n306:1.367778032)n305:3.189697333,((14412_1#43:1.913815653,(14913_2#37:3.32645703,14566_6#59:2.49312403)n309:3.087358623)n308:1.379124929,12837_4#63:2.292940582)n307:0.5053110064)n304:4.857223392,(13415_8#74:10.78953262,((12837_3#28:4.40117192,(13415_4#23:3.715260699,13415_4#88:3.715260699)n313:1.685911221)n312:1.988353341,((14412_2#30:4.243366539,13415_5#60:0.7433665391)n315:6.210492923,((((12837_5#18:2.802287444,((13415_8#38:2.443922454,14412_2#36:3.860589454)n321:3.099151335,(14410_8#33:3.31936752,12837_1#6:0.3193675195)n322:1.22370627)n320:0.4258796551)n319:0.3495620005,(14913_3#88:8.131254582,(14257_1#16:0.3306887793,14257_1#78:0.3306887793)n324:4.467231803)n323:0.5205948626)n318:0.3794485652,(14913_4#73:5.341406595,13470_1#70:3.424740595)n325:4.106557415)n317:1.959512017,14257_1#60:7.657476027)n316:0.4630494355)n314:0.5189997981)n311:0.4833403564)n310:0.532609364)n303:0.506127457)n299:1.947947349,(((((14566_6#61:2.281964242,(14566_6#33:1.493255022,(((17138_3#72:0.7284777872,17175_8#20:0.8118107872)n334:2.945237497,14913_4#78:1.507048284)n333:0.800147081,14913_7#9:2.473862365)n332:0.7693926573)n331:0.4553762198)n330:3.669165262,(14412_1#83:1.103146865,14913_3#21:1.019813865)n335:2.514649639)n329:1.634994167,(12837_3#62:2.077069478,(14566_4#86:3.536502102,13415_6#44:3.286502102)n337:2.207234376)n336:0.5090541942)n328:0.5606823408,12837_5#25:3.396806013)n327:2.633448356,((17175_7#90:7.663208676,17175_7#39:7.913208676)n339:4.531644008,((13415_5#69:1.21213297,(13415_6#95:3.148405314,13415_4#4:0.5650723141)n342:0.5637276563)n341:2.36964626,(13414_8#30:0.5741179459,(13415_8#14:1.709382177,14566_4#44:1.542716177)n344:1.614735769)n343:2.507661284)n340:1.696406454)n338:1.502068684)n326:4.079295419)n298:6.122364881,(14257_1#69:12.05774733,(12837_1#51:3.8633367,(12837_5#48:1.646462955,(12837_3#58:0.3893732548,12837_3#66:0.3893732548)n348:2.0904227)n347:1.883540744)n346:5.194410632)n345:6.174167337)n297:3.432612574)n294:0.9294795494)n293:16.59506447)n292:25.76294425,11791_1#51:54.86868251)n291:45.11330833,((20925_3#26:36.23680728,16288_3#23:33.23680728)n245:52.42656379,(((14410_7#38:5.509911627,((19183_3#67:3.100485172,((19183_3#54:1.652370244,(19183_3#78:1.476958019,19183_3#62:1.726958019)n253:0.4254122254)n252:1.022232128,(19183_3#72:1.914603714,19183_3#74:2.331269714)n254:0.6766656583)n251:0.5092158004)n250:3.475951785,(19183_3#28:2.575349013,19183_3#27:2.325349013)n255:4.584420943)n249:3.35014167)n248:36.77516832,13415_6#34:47.20174695)n247:0.9406398635,(((((((11658_1#73:4.958422891,((11658_1#56:12.37030814,(11658_1#34:9.361337127,14410_7#33:3.861337127)n286:0.6756370094)n285:0.8603027997,11658_1#85:1.397276936)n284:0.5611459552)n283:0.5601872537,(19183_3#32:2.516679178,19183_3#26:2.516679178)n287:8.918597967)n282:0.619243681,((19183_3#50:6.108519847,11791_1#44:1.525186847)n289:2.003799738,11791_1#45:2.028986585)n288:4.775534241)n281:4.627978115,11658_8#23:5.765831941)n280:10.98821533,(19183_3#29:2.363570824,19183_3#73:1.946903824)n290:25.55714345)n279:9.879522442,11791_1#30:40.46690371)n278:0.9506710614,((14410_7#79:3.503901963,15873_3#15:4.753901963)n258:27.20687771,(((11658_1#48:16.41136195,(11791_1#42:0.5877420674,11658_1#38:12.92107607)n262:3.490285885)n261:9.736872308,11940_1#10:27.31490026)n260:11.62340355,((15531_7#40:20.37981189,((((14410_7#60:7.43946438,11658_1#25:4.02279738)n268:4.039065151,(11658_1#79:9.498216087,11940_1#12:2.498216087)n269:6.813646444)n267:0.6705727593,11658_1#50:17.48243529)n266:0.7899837406,(14410_6#81:3.362485909,14410_7#6:3.362485909)n270:9.243266122)n265:5.774059857)n264:7.45963354,(((19183_3#66:12.55696838,14410_7#19:8.72363438)n274:10.26941055,(((11658_1#90:2.626796424,11791_1#33:15.37679642)n277:4.663533133,11658_1#81:9.373662557)n276:2.772068854,14410_7#26:16.81239841)n275:1.847313519)n273:5.638381824,(11791_1#55:1.109060947,11791_1#56:1.525726947)n272:16.35569981)n271:2.208018676)n263:4.098858377)n259:0.7724758693)n257:2.873461098)n256:9.224812039)n246:33.85431826)n244:27.40195276)n243:5.254444721)n13:48.76515606)n1:56.64771193)Root;
