# Supplementary material for: Robust analysis of prokaryotic pangenome gene gain and loss rates with Panstripe
Source: Genome Res. 2023 Jan;33(1):129–40. doi: 10.1101/gr.277340.122 (PMC9977150; doi:10.1101/gr.277340.122)
Supplement: Supplemental Material [file supp_gr.277340.122_Supplemental_Code_0.1.0.tar.gz.zip › panstripe-manuscript-0.1.0/data/spneumoniae/GPSC31_BD.tre]

((20925_3#25:150.6183069,(12299_1#52:63.68338583,((((21127_2#123:13.29351781,21127_2#107:12.04351781)n53:17.89978065,21127_2#114:31.10996546)n52:0.7375697649,21127_2#84:31.43086822)n51:8.684194692,(((22841_4#103:6.872579499,(22667_7#171:1.339869231,23164_8#72:1.339869231)n57:3.532710268)n56:26.24356671,((22841_3#99:8.315717719,(23164_8#76:6.870742098,(22114_6#8:0.6530292624,(22114_6#38:1.209013459,23164_8#93:3.209013459)n62:0.4440158039)n61:5.217712835)n60:2.444975621)n59:16.22309996,(((22667_8#57:2.840290346,22667_7#163:3.840290346)n65:10.65527792,(22841_3#124:5.914525626,(22841_3#129:2.979450055,(22841_1#170:8.210691314,22027_1#160:5.210691314)n68:0.7687587414)n67:2.93507557)n66:5.581042637)n64:6.18297567,(((22841_3#53:4.09985836,((22667_7#166:2.565805198,22841_1#75:2.565805198)n73:4.949462175,(23164_8#91:3.457688934,(23164_8#122:1.614415162,(22667_7#136:0.5326409753,22841_4#113:2.532640975)n76:2.081774187)n75:1.843273772)n74:3.057578439)n72:0.5845909869)n71:1.43850832,22841_4#31:10.53836668)n70:5.269887126,(((22667_7#157:6.273601163,((23164_8#138:4.263797198,(22667_7#128:4.710704063,(22841_1#64:3.11991661,23164_8#133:1.11991661)n83:2.590787454)n82:0.5530931348)n81:0.4773559294,22841_1#97:6.741153128)n80:0.5324480352)n79:0.6127203744,(22841_4#128:3.397987957,22841_1#90:3.397987957)n84:4.48833358)n78:0.8552478644,((((22841_1#1:2.453836843,22841_4#7:3.453836843)n88:2.327145566,22841_3#95:1.780982409)n87:0.9191473136,(22841_1#102:3.289744209,22841_4#115:4.289744209)n89:4.410385514)n86:0.5109875302,22841_3#134:4.211117253)n85:0.5304521487)n77:7.066684405)n69:5.870290126)n63:7.860273742)n58:3.577328531)n55:0.7525567307,(((22841_2#171:3.486938734,22841_3#174:5.486938734)n92:5.281070962,((22841_3#138:2.973579717,(22667_7#135:2.63947866,(22841_4#109:1.927245914,22841_4#110:1.927245914)n96:2.712232746)n95:3.334101057)n94:7.121068008,22114_6#19:9.094647725)n93:0.6733619706)n91:17.22353406,(22841_3#14:11.73135984,(((22667_7#184:2.747191986,(22841_4#116:5.228405883,23164_8#109:2.228405883)n101:0.5187861039)n100:4.495305956,((22027_1#153:5.337657357,((22841_1#76:3.849716918,23164_8#129:2.849716918)n105:0.9630023496,((22841_4#81:1.017147007,22841_2#76:2.017147007)n107:3.637153148,22841_4#38:3.654300156)n106:2.158419112)n104:1.524938089)n103:1.27782021,22841_2#143:2.615477567)n102:0.6270203754)n99:5.727272419,(22667_8#1:5.467565169,(22841_3#4:1.777908683,22841_3#44:2.777908683)n109:0.6896564861)n108:6.502205192)n98:2.761589476)n97:14.26018391)n90:1.877159185)n54:8.996359978)n50:22.56832292)n49:82.60158808)n1:50.62720394,(((15682_2#18:20.09412427,(((15608_4#21:11.54873157,(15608_3#61:4.327851037,15608_3#63:4.411184037)n8:6.137547532)n7:9.484868569,(14673_3#21:0.7694868238,13414_3#68:8.686153824)n9:10.01411331)n6:0.746162846,(((((19084_7#47:3.406220462,18090_1#122:0.4062204616)n14:7.814172523,(19084_7#8:11.55045168,(18090_1#113:1.370704386,18090_1#114:1.370704386)n16:6.179747294)n15:0.6699413048)n13:1.883666775,22841_1#152:13.10405976)n12:4.783716779,((((15682_1#14:9.322528911,(15682_2#46:7.327354732,15682_1#18:3.494021732)n21:5.911840179)n20:1.769253043,(((22841_3#49:3.799388631,(22841_2#149:1.115497895,22841_3#50:2.115497895)n25:1.683890736)n24:3.845252351,15608_3#64:14.47797398)n23:0.5138573424,(22841_1#60:7.975361953,(21127_1#117:5.396690228,21127_1#125:6.480023228)n27:5.995338726)n26:5.183136371)n22:0.5166166303)n19:2.127574518,((17794_8#157:7.417724522,(15608_3#48:2.790163211,(15608_4#22:2.005523683,15608_4#20:2.005523683)n31:2.784639528)n30:9.044227311)n29:0.606196675,19084_7#56:14.6072542)n28:4.195435275)n18:0.5338561603,22841_2#134:19.33654563)n17:0.5512309055)n11:0.5668194744,12290_2#6:15.78792901)n10:1.491833971)n5:0.6476942877)n4:15.12984041,22841_2#111:36.72396468)n3:49.73133246,((11826_1#49:25.12614178,((11658_2#51:1.825816415,(12299_1#30:1.463008986,12299_1#51:1.796342986)n36:0.6961404285)n35:26.61242671,((14673_1#53:9.193272849,(19084_8#164:9.571291213,14673_3#81:7.237958213)n39:2.705314636)n38:15.82062418,((11511_7#9:13.81831028,(11657_4#14:6.215952209,14673_3#22:0.7159522087)n42:19.26902507)n41:2.209658918,(14673_3#3:25.63803204,(15608_2#85:10.67143605,11658_1#12:10.25476905)n44:5.549929996)n43:0.7232701564)n40:0.7359278317)n37:0.6743460901)n34:7.437898656)n33:10.5428068,(11826_1#74:30.02885222,(11826_1#18:6.626988565,(11511_7#54:5.429091696,(14673_2#72:8.616536317,11657_2#22:4.616536317)n48:0.5625553794)n47:0.6145638686)n46:25.06852966)n45:5.556763354)n32:35.53634856)n2:114.2068807)Root;
