# Supplementary material for: Robust analysis of prokaryotic pangenome gene gain and loss rates with Panstripe
Source: Genome Res. 2023 Jan;33(1):129–40. doi: 10.1101/gr.277340.122 (PMC9977150; doi:10.1101/gr.277340.122)
Supplement: Supplemental Material [file supp_gr.277340.122_Supplemental_Code_0.1.0.tar.gz.zip › panstripe-manuscript-0.1.0/data/spneumoniae/GPSC32_BD.tre]

((11658_2#26:128.1632096,((21053_8#148:39.65751847,(21053_8#136:0.8301136892,21053_8#135:0.6634466892)n5:38.41073878)n4:90.45005623,14673_1#13:126.3575747)n3:2.88896789)n2:587.425714,(((13415_7#42:41.15880577,((14913_5#72:22.60694595,17175_6#23:19.60694595)n9:13.23420599,((12837_4#50:4.183320233,13470_1#54:8.266654233)n11:11.61182533,(12162_1#11:19.86893656,(17150_5#5:12.6365662,(14936_4#73:8.180653466,17150_4#73:5.347319466)n14:7.122579731)n13:5.232370361)n12:2.342876004)n10:12.46267237)n8:9.817653833)n7:89.91410277,((((11658_1#21:21.17111688,19084_7#66:37.83778388)n18:1.883200314,15531_7#5:34.5543172)n17:2.556065139,14410_7#27:30.44371633)n16:3.900667322,(11658_1#20:21.96398945,(15531_7#41:28.86581165,(16399_6#59:4.629199166,(16399_5#60:3.589564553,(17794_7#19:3.690395266,17794_8#85:3.690395266)n23:0.399169287)n22:0.4563016128)n21:27.90327848)n20:0.5148447976)n19:7.96372721)n15:90.22852488)n6:4.149864245,((13154_3#82:77.20592464,(((14412_2#58:7.99786028,14520_6#69:9.41452728)n95:21.76359032,((((17150_5#8:6.248067555,12291_6#34:7.581400555)n99:0.58470589,(14913_5#58:7.845065268,(13415_7#1:2.179529916,((12162_1#61:1.777386311,17175_7#11:3.360720311)n103:0.5364694483,12291_6#11:1.73052276)n102:3.365674156)n101:1.248868352)n100:1.821041177)n98:1.607900535,15608_3#72:11.52400698)n97:4.131407505,(20925_3#89:9.458465841,20287_5#121:9.375132841)n104:6.446948644)n96:17.35603612)n94:7.675393416,(22841_1#63:37.90189366,(14673_4#80:31.1470165,((((12162_1#68:12.11244657,(22841_2#172:3.544795376,22841_1#95:9.544795376)n111:1.48431819)n110:2.471079529,((((17175_8#1:8.394682038,22841_3#132:1.811349038)n115:2.558319968,22841_4#19:8.369669006)n114:2.526166528,22841_2#6:12.89583553)n113:2.049023304,(13710_1#57:6.505278061,14673_4#15:3.088612061)n116:7.522913776)n112:0.555334258)n109:1.752157177,(22841_1#52:12.93564114,(22841_2#187:5.690315513,((22027_1#137:1.371764516,22841_4#50:3.371764516)n120:7.80410547,22841_4#43:11.17586999)n119:0.5144455266)n118:1.245325629)n117:2.316709131)n108:1.329886089,(21127_1#100:12.79275627,(21127_1#85:8.466406786,21127_1#77:8.883073786)n122:4.159682488)n121:6.539480088)n107:17.56478014)n106:3.75487716)n105:0.5349503623)n93:40.60241362)n92:50.2031636,(((15608_3#9:25.57719534,(14673_3#29:19.68836166,(11679_1#51:4.464673115,14673_1#65:2.631340115)n60:23.30702155)n59:7.55550068)n58:43.71867223,(((15277_1#22:19.73025225,(17966_5#138:21.18305963,14673_3#50:12.68305963)n64:0.9638596212)n63:1.78269167,((21999_7#119:7.53296451,(21999_8#55:7.837591973,21999_8#61:7.837591973)n67:0.5287055366)n66:13.47032361,((12291_1#3:16.83908346,((21999_7#117:10.9288488,21999_7#182:11.2621818)n71:4.663751324,(((21999_7#147:13.57893969,(21127_2#76:9.182564156,(21999_7#160:12.65785365,((21999_7#111:2.228045872,21999_7#153:2.561379872)n78:5.93215977,21999_7#156:8.493539642)n77:4.164314004)n76:0.5247105094)n75:0.479709535)n74:0.4814383928,(21127_2#186:8.207111985,21127_2#4:6.790444985)n79:3.019933098)n73:0.4436357051,21127_2#170:11.50401379)n72:1.171919331)n70:2.246483338)n69:1.845243257,(11657_8#50:8.956243589,(19084_8#43:5.224666839,19084_7#94:3.224666839)n81:3.73157675)n80:8.728083126)n68:1.318961406)n65:5.676322802)n62:20.91844929,(((18623_5#48:10.11747654,(13414_2#28:8.634286182,13414_1#83:9.050953182)n85:3.983190362)n84:3.504076776,(17966_5#117:3.015736544,(13710_1#32:5.395374064,14673_2#91:0.562041064)n87:0.6203624796)n86:10.18914978)n83:27.98873981,((13710_1#31:24.40113522,11893_8#12:21.56780122)n89:9.142505026,(15682_1#26:18.84274104,(12837_3#21:6.68346051,14555_4#40:12.01679351)n91:8.992614533)n90:11.86756521)n88:10.48331988)n82:3.237767085)n61:34.94780737)n57:5.67732987,(14673_1#95:26.20908222,((((15608_3#10:3.4978436,11822_1#29:4.5811776)n30:8.812416777,11657_2#59:12.39359438)n29:0.6297385782,(11826_1#24:8.968514711,(13414_2#18:20.6139278,11657_2#25:6.8639278)n32:0.5212529111)n31:5.054818244)n28:0.7432370539,(15608_2#57:12.69790063,((14673_2#52:9.00094967,(13710_1#70:14.590217,18623_5#49:11.506884)n36:2.160732669)n35:7.717288226,(15608_2#79:9.261562735,(13710_2#70:12.26038153,((14673_3#42:6.40444286,(13710_1#24:5.084621939,(13710_2#6:3.957467405,(((13414_2#76:0.3264223034,13414_2#77:0.3264223034)n45:1.484594215,(13710_2#29:0.8875256637,(13710_2#31:0.3066676874,13710_2#32:0.3066676874)n47:0.6641909763)n46:0.5901578548)n44:1.765264603,13710_1#25:4.159615122)n43:0.4645192833)n42:0.5438215338)n41:10.48648692)n40:2.862093787,((11511_8#23:9.145903855,(13710_2#37:3.822247932,13414_2#45:4.322247932)n56:7.656988923)n55:5.807155378,(11657_1#80:3.489381931,(14673_1#18:5.696960312,(19084_8#156:2.689832857,((13414_2#79:13.87085181,11657_2#4:1.370851809)n54:1.644706997,(11511_7#82:0.9605483053,15608_3#12:1.793881305)n53:0.9716775006)n52:0.340940051)n51:0.3404614546)n50:0.9590876191)n49:0.3803443015)n48:0.3968104154)n39:1.410511887)n38:4.167848201)n37:0.45667516)n34:1.896328737)n33:1.318669377)n27:11.19251221)n26:49.68078223)n25:42.01922379)n24:8.313684543)n1:582.0328178)Root;
