# Supplementary material for: Robust analysis of prokaryotic pangenome gene gain and loss rates with Panstripe
Source: Genome Res. 2023 Jan;33(1):129–40. doi: 10.1101/gr.277340.122 (PMC9977150; doi:10.1101/gr.277340.122)
Supplement: Supplemental Material [file supp_gr.277340.122_Supplemental_Code_0.1.0.tar.gz.zip › panstripe-manuscript-0.1.0/data/spneumoniae/GPSC34_BD.tre]

((((15378_4#6:8.705244939,14936_5#4:9.538577939)n4:16.40802738,((18456_1#33:8.860946436,(17870_7#71:0.2946540365,17870_7#64:0.2946540365)n7:8.982959399)n6:16.3609834,(12290_3#26:2.469067146,(15378_4#14:1.004078042,((9789_5#6:0.1926651692,9789_5#57:0.2759991692)n11:0.9486479136,17870_7#154:0.6413130828)n10:0.4460979595)n9:7.381656103)n8:11.75286269)n5:5.724675487)n3:13.90056012,((15995_2#165:12.30992715,13470_1#28:8.726594148)n13:9.782804207,(((17175_4#70:5.322302126,(17175_4#38:3.617462488,17059_7#54:3.200795488)n17:1.704839638)n16:10.53393594,(12837_4#7:7.880640262,(17175_7#74:15.57300133,(((17175_4#80:7.340438328,15873_1#50:6.507105328)n22:2.810842911,((15873_1#21:0.6495286484,(15873_1#29:0.3266936969,(15841_3#70:0.1593800293,15995_1#111:1.992713029)n26:0.1673136676)n25:0.3228349515)n24:6.453041532,((15841_2#32:1.93225207,(17059_7#94:1.966472702,17059_6#69:3.216472702)n29:0.7157793679)n28:4.132750202,(15841_1#38:0.4719949198,15841_1#86:0.4719949198)n30:3.176340352)n27:1.120900908)n23:2.382045058)n21:3.185458621,((((13415_8#12:4.941564223,(14913_4#38:5.212889755,17175_5#74:3.462889755)n35:1.978674469)n34:3.038172021,12837_2#68:3.563070244)n33:0.7170512707,(((17059_6#56:8.184801562,14723_6#30:5.351468562)n38:1.627261491,(((18090_5#33:4.67004369,((17059_7#62:3.4969539,(15841_2#61:1.978143465,17059_8#2:2.811476465)n44:0.7688104355)n43:0.3414894867,15841_2#90:3.005110387)n42:0.9982673032)n41:0.6341428219,15995_2#134:6.720853512)n40:3.433852183,12837_4#55:2.738038695)n39:1.074024359)n37:0.6548362913,(12837_1#57:1.639085707,((((17175_4#76:5.614083487,(((17059_6#77:0.926490933,(15995_2#160:0.2102506472,15995_2#149:0.2102506472)n53:0.7162402858)n52:2.971453741,14913_5#44:3.647944674)n51:2.361445649,(15731_8#8:0.7410804971,(15874_1#25:0.5651157391,(15874_1#43:0.2213532988,15874_1#17:0.2213532988)n56:0.3437624403)n55:0.259297758)n54:1.268309826)n50:0.3546931638)n49:1.773995675,17059_7#32:7.221412163)n48:0.6548990139,((15873_1#23:1.944072354,15841_1#63:1.860738354)n58:1.329679373,17059_8#10:6.273751727)n57:1.685893449)n47:0.4555559297,(15995_1#67:1.41026752,15841_2#83:1.24360052)n59:4.088266587)n46:0.5572186004)n45:1.827813638)n36:0.4798881701)n32:1.444433409,(((15995_1#108:5.752053239,14566_6#5:3.502053239)n62:2.553293631,(15874_1#1:1.869237613,(15841_1#59:1.181822545,15841_1#76:0.8484885448)n64:1.020749068)n63:2.436109257)n61:4.114583659,(((((14410_8#55:1.081318832,(17138_4#39:0.3474409625,17138_4#40:1.930773962)n70:3.150544869)n69:1.129034215,15873_1#37:5.543687047)n68:0.8174215792,(17059_7#39:5.513996562,13415_6#28:2.513996562)n71:1.680445064)n67:0.8002826078,(17150_5#68:4.318523035,((((15995_2#128:1.237397808,15995_1#135:0.9873978079)n76:0.5254646818,(15995_1#151:1.133612629,(15995_1#120:0.5900855667,15995_2#117:0.7567525667)n78:0.543527062)n77:0.3792498609)n75:0.5168590604,17059_6#92:2.27972155)n74:1.573267818,((15841_2#94:0.4383650418,15841_2#86:0.4383650418)n80:1.002708877,(15841_3#94:0.9089537953,(15995_1#129:2.105250082,15841_3#29:0.3552500821)n82:0.5537037132)n81:0.5321201236)n79:0.4119154494)n73:3.715533666)n72:1.676201199)n66:3.019850593,(((17175_4#53:3.786928104,(15995_2#62:4.006790608,15841_2#45:2.090124608)n86:0.6134704959)n85:3.102073882,((15873_1#28:4.412961805,((17175_6#31:0.8138978058,17059_6#19:3.897230806)n90:2.007486596,((15995_2#138:4.690951427,(15995_1#180:3.885845478,17150_5#7:1.135845478)n93:0.4717719491)n92:0.862100122,(17150_4#87:1.459517261,(17059_8#60:3.099268694,17175_4#92:3.182602694)n95:0.6102485674)n94:0.7602002872)n91:0.2683328531)n89:0.5915774034)n88:0.5558708069,(14936_4#41:5.179326399,(15995_2#46:1.94379431,15995_2#11:1.94379431)n97:3.65219809)n96:1.289506213)n87:0.8368363738)n84:1.008513693,14913_7#62:8.147515679)n83:3.367059148)n65:0.572022702)n60:0.9712903952)n31:0.9455189352)n20:0.569594472)n19:0.5576389304)n18:0.8089307997)n15:2.343288836,15841_4#79:18.6161929)n14:3.059871458)n12:22.17110109)n2:78.26915516,((((15378_2#60:0.9960792226,15531_5#95:0.9960792226)n108:8.109452295,((14410_7#62:0.6806981721,14410_6#83:0.6806981721)n110:5.233478378,(14520_4#40:4.03388211,15531_7#26:4.36721511)n111:1.96362744)n109:2.608021967)n107:3.501010658,(((16399_6#69:1.616941498,14410_4#69:4.200275498)n114:6.808211708,((16399_6#33:0.9648637013,17794_8#119:0.8815307013)n116:0.644889803,(16399_5#22:0.7009617046,(16399_6#64:0.7452856295,(15531_4#84:0.4843242095,15873_4#72:0.2343242095)n119:0.1776284199)n118:0.2056760751)n117:0.6587917997)n115:6.565399702)n113:3.124582973,((14520_7#34:2.354157056,((15378_2#45:1.36866667,(14520_7#41:1.134979267,(17794_7#175:0.9237026872,(15531_5#44:0.5979607486,(14520_7#60:0.4856718871,14520_7#47:0.3190048871)n127:0.2789558614)n126:0.4090749386)n125:0.2946095801)n124:0.2336874031)n123:0.3464583671,(14520_4#32:0.7670192797,15873_3#19:0.7670192797)n128:1.031438758)n122:0.4723660179)n121:8.126521989,((17794_7#110:2.614321799,14520_5#26:3.530987799)n130:6.369359989,(((17794_8#57:1.29424693,17794_8#54:1.29424693)n133:1.960525124,(17428_8#143:1.275506677,(14520_4#5:0.7675644367,(14520_5#70:0.3544457919,14520_5#29:0.5211127919)n136:0.2464516448)n135:1.00794224)n134:0.812598377)n132:5.972511381,(15873_2#23:5.330538492,(((19183_3#10:1.043463548,(17794_8#98:0.5098655001,17428_8#120:0.5098655001)n141:0.2835980479)n140:0.8024482186,(((17794_8#16:0.3445080619,17794_7#100:0.4278410619)n144:0.248476852,16453_2#59:0.5929849139)n143:0.5610468356,17794_8#104:1.48736475)n142:0.358547017)n139:0.6631051987,(16399_6#44:1.081196415,(15873_4#78:0.7144255606,(((14520_4#12:0.1970505149,16399_7#66:0.2803835149)n149:0.1797686369,17794_8#89:1.210152152)n148:0.2219885641,14520_4#8:0.8488077158)n147:0.3656178447)n146:0.2834378549)n145:0.9278205499)n138:3.321521527)n137:2.313410942)n131:1.256398354)n129:1.330331257)n120:0.8190571342)n112:1.140138996)n106:13.41199077,(15531_5#90:12.71753309,(16399_5#37:4.921117037,((16453_2#5:0.803255803,(16453_2#41:0.5002639202,(16453_2#56:0.3344060073,16399_5#43:0.4177390073)n103:0.1658579129)n102:0.2196588828)n101:1.060211261,(14520_7#48:0.5512088931,(16453_2#14:0.1957569094,14520_7#22:0.1957569094)n105:0.3554519837)n104:1.06225817)n100:3.140982973)n99:7.713083054)n98:13.13433286)n1:92.26445465)Root;
