# Supplementary material for: Robust analysis of prokaryotic pangenome gene gain and loss rates with Panstripe
Source: Genome Res. 2023 Jan;33(1):129–40. doi: 10.1101/gr.277340.122 (PMC9977150; doi:10.1101/gr.277340.122)
Supplement: Supplemental Material [file supp_gr.277340.122_Supplemental_Code_0.1.0.tar.gz.zip › panstripe-manuscript-0.1.0/data/spneumoniae/GPSC38_BD.tre]

(((((22841_1#82:29.47512575,((15531_6#72:20.02005746,11658_1#82:9.436724457)n7:6.212839569,(13414_8#4:11.41376642,13415_4#57:11.58043342)n8:11.98579761)n6:1.075561727)n5:26.15336683,((22667_7#138:5.923219803,22667_7#131:5.923219803)n10:16.90191908,(16288_4#61:19.79724806,(18090_1#123:14.77226347,(19084_7#49:12.77830379,(17138_5#34:0.8775684307,16288_6#61:0.8775684307)n14:12.90073536)n13:5.993959679)n12:0.3583175946)n11:6.694557824)n9:31.8033537)n4:35.96135838,((21999_7#155:12.17637671,21999_7#112:11.84304271)n16:80.19771062,21999_7#168:92.45742033)n15:0.382430637)n3:2.858154118,(19084_8#72:19.79026426,(11658_2#9:20.41976173,(11657_8#54:15.51299886,11679_1#84:14.51299886)n19:5.906762873)n18:0.370502526)n17:71.65774083)n2:16.48117284,(((((15995_2#40:0.6167777037,15995_2#27:0.5334437037)n29:32.33896178,((14566_5#11:13.13140226,(14913_7#71:12.84480845,((17059_8#70:11.39894117,(15841_1#31:2.553384978,(15995_1#2:0.5185537278,(15841_1#73:0.2998546143,15995_1#36:0.2998546143)n37:0.2186991135)n36:2.20149825)n35:6.095556194)n34:0.3453020047,15874_1#51:8.994243176)n33:0.3505652742)n32:3.036593814)n31:6.24128845,((14257_1#7:6.599051953,17059_8#59:10.76571895)n39:7.386707949,(17138_4#55:12.43492097,12837_1#52:4.934920972)n40:6.05083893)n38:3.386930813)n30:10.24971477)n28:1.679351829,(17175_4#89:29.55563199,(17150_5#14:7.528836026,14566_6#80:8.195503026)n42:20.27679597)n41:3.746125318)n27:31.06292095,(((14673_1#75:20.72734583,(((22841_3#78:2.651532657,22841_2#84:9.651532657)n48:5.421244116,(22841_3#170:5.917344515,22841_1#45:9.917344515)n49:3.155432258)n47:0.8925611217,(23164_8#84:11.51384535,(22027_1#147:11.09252237,13414_1#70:14.50918937)n51:0.4213229778)n50:0.4514925436)n46:9.928674931)n45:2.693067173,(13414_1#89:24.55797489,((((13710_2#21:7.360268996,13414_3#21:7.860268996)n56:11.16778075,(14673_3#40:11.93416445,(14673_1#58:5.566334653,21999_8#90:11.56633465)n58:5.7011628)n57:2.510552297)n55:1.49454208,(((13414_1#86:11.69045962,((13414_1#92:1.990428254,13414_1#90:1.907095254)n63:6.44418294,((11511_8#30:2.387476872,13414_1#65:5.720809872)n65:0.2988417498,14673_1#83:2.102984622)n64:2.081626572)n62:3.339181426)n61:3.031398108,(14673_2#87:7.567825349,(13710_2#17:10.36574169,(11679_1#19:5.741152617,17966_5#133:5.324485617)n68:2.457923075)n67:2.452083658)n66:1.23736538)n60:2.785811156,13414_2#11:16.84100188)n59:2.931589945)n54:3.72833894,22841_4#156:23.91759777)n53:0.390377122)n52:3.279105107)n44:2.763107733,((15682_2#42:25.93786208,(14673_3#34:10.97737055,(11826_1#71:4.51867856,14673_2#31:9.51867856)n72:0.3753579932)n71:7.377158523)n70:2.111292802,((22841_2#37:21.00034562,15682_1#70:18.25034562)n74:1.049090762,(15682_2#57:16.41232284,(17966_5#145:12.65513669,(((12299_1#87:7.808434818,((17175_4#59:5.196253165,(15995_2#188:1.111526977,(15995_2#73:0.2483184168,15995_1#145:0.4149854168)n83:0.3632085603)n82:5.084726188)n81:1.326909652,17150_4#91:4.189829816)n80:4.285272001)n79:1.234475089,14566_4#52:8.376243906)n78:3.271165086,(17175_7#82:15.02809843,((22841_2#77:9.457204994,(22841_2#24:5.967158638,22841_4#172:4.967158638)n87:3.490046356)n86:4.606636332,((14913_3#50:6.483723705,14913_2#5:6.733723705)n89:0.843873081,(17175_6#8:0.8838691213,17175_4#57:2.883869121)n90:5.193727665)n88:4.81957754)n85:0.2975901089)n84:1.619310557)n77:0.3410616997)n76:0.3405191446)n75:5.387113551)n73:6.749718491)n69:2.551032854)n43:34.18115753)n26:34.34215461,((14673_4#46:24.15265841,((15608_2#88:8.238177542,13710_2#67:10.23817754)n23:1.214263319,(12291_4#83:18.96710119,(12291_4#76:13.40258642,14673_2#59:5.90258642)n25:5.64784777)n24:1.402006671)n22:4.200217545)n21:8.94735927,15608_2#52:22.60001768)n20:62.6068152)n1:13.05567805)Root;
