# Supplementary material for: Robust analysis of prokaryotic pangenome gene gain and loss rates with Panstripe
Source: Genome Res. 2023 Jan;33(1):129–40. doi: 10.1101/gr.277340.122 (PMC9977150; doi:10.1101/gr.277340.122)
Supplement: Supplemental Material [file supp_gr.277340.122_Supplemental_Code_0.1.0.tar.gz.zip › panstripe-manuscript-0.1.0/data/spneumoniae/GPSC39_BD.tre]

((((19341_2#103:2.007940207,18090_2#167:2.007940207)n5:17.22970737,((11511_7#83:2.580652739,14673_2#20:4.163985739)n7:9.859737603,(15608_3#92:18.310219,11822_1#28:2.310219004)n8:9.380171338)n6:7.047257239)n4:9.790492014,((16043_2#88:11.18556422,13414_8#68:11.18556422)n10:21.34118921,(19084_8#152:18.95166413,(15608_2#60:16.35307692,(((14673_1#23:8.306381408,(14673_3#26:7.544890312,11657_1#79:6.461557312)n16:1.261491095)n15:7.305592296,(((11893_8#4:10.77886019,(14673_2#82:9.313830997,15608_3#6:7.980497997)n20:3.381696195)n19:1.054747944,((15608_2#67:7.984215498,14673_3#18:9.817548498)n22:3.880081005,(11511_7#26:11.65319341,(11511_7#23:10.80143204,((11822_1#40:7.958947755,((11822_1#52:6.378594185,(11657_2#53:4.933897754,(11657_2#83:3.012577214,11511_7#77:3.845911214)n30:1.33798654)n29:1.028030431)n28:0.7725730147,(21053_8#158:17.1255729,11826_1#68:5.042239903)n31:2.025594297)n27:0.3911135559)n26:2.391563209,((((11822_1#33:3.50805109,11511_7#19:3.59138409)n35:2.710540026,(11826_1#17:1.764177575,15608_3#16:0.7641775751)n36:4.287746541)n34:0.6421977224,(11511_7#55:5.812184263,(15682_2#3:4.439929069,15682_2#65:6.356596069)n38:13.78892219)n37:1.215270576)n33:1.207014705,(11511_7#64:6.399947888,(((22841_3#25:7.254090808,22667_8#43:9.254090808)n42:4.486121386,(11657_2#58:4.829392793,(22027_1#52:2.176216067,22027_1#127:5.176216067)n44:9.236509725)n43:0.3274864008)n41:0.3609942985,13414_4#25:6.851206492)n40:1.548741396)n39:1.751188656)n32:1.699374421)n25:0.9509210782)n24:0.7684283695)n23:0.2944360911)n21:0.8859786331)n18:0.3268641693,(13414_4#20:5.076155061,11826_1#34:2.492822061)n45:9.584317244)n17:1.534834398)n14:2.5732525,(((11822_1#89:4.137465742,(14673_2#71:7.115482537,12291_5#25:4.032149537)n49:1.605316206)n48:4.920881033,(11822_1#42:10.23625865,14673_1#22:11.56959165)n50:0.4887551304)n47:3.678081619,(((14673_2#65:8.71738231,15608_2#39:5.55071531)n53:6.626413923,11658_1#18:12.42712923)n52:1.023161236,(11511_7#24:12.74452043,(15608_3#7:10.31473802,((11657_2#12:7.661806599,(13414_4#19:6.953930362,(11822_1#68:0.3934549666,15608_2#33:0.2267879666)n59:4.227142396)n58:2.707876237)n57:2.219673561,((11826_1#14:6.83730346,15608_2#72:6.17063646)n61:1.446855977,(11511_7#3:7.268555703,((11822_1#30:1.706694387,14673_1#9:2.540027387)n64:4.695512078,(11826_1#19:3.167141912,15608_2#30:2.750475912)n65:2.651730553)n63:1.699683238)n62:1.098936735)n60:1.763987723)n56:0.2665908549)n55:2.179782413)n54:0.7057700402)n51:0.2861379253)n46:3.44879781)n13:0.3345177175)n12:1.431920212)n11:6.325089298)n9:4.501386162)n1:13.78439485,(11822_1#45:11.56204332,(11511_7#69:1.941077443,11511_7#53:2.441077443)n3:10.62096588)n2:31.08382413)Root;
