# Supplementary material for: Robust analysis of prokaryotic pangenome gene gain and loss rates with Panstripe
Source: Genome Res. 2023 Jan;33(1):129–40. doi: 10.1101/gr.277340.122 (PMC9977150; doi:10.1101/gr.277340.122)
Supplement: Supplemental Material [file supp_gr.277340.122_Supplemental_Code_0.1.0.tar.gz.zip › panstripe-manuscript-0.1.0/data/spneumoniae/GPSC3_BD.tre]

(((((22841_2#20:5.600468634,22027_1#91:0.6004686342)n5:35.20772601,((22841_4#178:38.66247423,(22114_6#13:3.1122331,(22114_6#81:1.252616016,22841_1#154:6.252616016)n9:2.859617084)n8:30.55024113)n7:0.5884824042,(22841_4#49:36.13830075,((22667_7#124:22.83641208,22027_1#82:18.83641208)n12:11.71807034,((22667_8#59:16.39136507,22841_2#159:12.39136507)n14:3.459488739,22027_1#28:15.85085381)n13:13.70362861)n11:0.5838183264)n10:2.112655886)n6:0.5572380093)n4:127.2076743,((18090_2#76:140.6149138,(((((((14913_5#69:19.38135063,(22027_1#115:7.345255319,22841_4#90:10.34525532)n24:7.952762309)n23:3.111351552,19084_7#15:22.40936918)n22:13.15037862,(15608_2#65:10.32650591,((14673_4#67:1.657106144,17966_5#136:1.657106144)n27:11.43456701,22027_1#20:8.841673155)n26:8.984832759)n25:9.733241883)n21:59.60932993,(((15531_6#39:0.8331432884,15531_6#50:0.8331432884)n30:38.68091182,(14936_4#11:9.812347595,(14913_2#26:7.819050632,17138_4#18:10.90238363)n32:0.5766299622)n31:28.53504151)n29:17.70062592,(14913_6#81:34.13712851,(((14412_1#23:7.355032669,(((17175_4#3:0.6385248666,17138_4#54:0.9718588666)n39:8.325345033,15841_2#15:8.380536899)n38:0.5139919236,((((14913_4#8:5.661868054,14913_7#79:6.411868054)n43:0.5032863625,17138_3#2:6.165154417)n42:1.26634103,14257_1#27:3.348162447)n41:1.508545672,14555_3#73:3.356708119)n40:0.5378207041)n37:1.377170847)n36:1.436113064,(17175_4#93:9.526959513,14913_4#72:9.193625513)n44:3.097520221)n35:13.3230864,((14913_2#53:16.52241106,14913_3#2:14.43907706)n46:8.098996516,(((14913_3#49:1.865634946,14410_8#14:1.865634946)n49:18.24084463,(((17175_6#63:15.66100148,(12837_4#54:8.360873677,17175_7#49:16.36087368)n53:3.300127801)n52:3.965358574,14566_5#52:19.79302705)n51:1.653521923,(14913_7#42:20.36784657,(14412_1#50:7.558591914,14913_5#43:14.39192491)n55:6.892588659)n54:3.162035402)n50:0.5765976016)n48:0.5794827692,14913_2#23:24.01929635)n47:0.6021112252)n45:0.5761585662)n34:7.189562376)n33:22.41088652)n28:38.7877297)n20:6.342223509,((12291_1#43:26.49647255,12291_3#5:27.49647255)n57:18.17834456,(12291_1#53:18.13555784,19084_8#53:19.13555784)n58:26.53925926)n56:50.83648413)n19:27.81891351,17175_7#68:129.9135477)n18:21.05210157,((14566_5#4:48.93121982,(((19341_2#171:18.31132644,22841_4#77:20.31132644)n63:0.6079684514,22841_4#4:18.9192949)n62:10.62857385,((23164_8#74:8.218694803,((22841_4#52:5.021176131,(22841_1#113:2.75430436,(22841_2#99:2.18999449,22841_2#116:1.18999449)n69:1.56430987)n68:4.266871771)n67:0.6383459507,22841_1#115:7.659522082)n66:0.5591727217)n65:18.18310568,22027_1#136:22.40180049)n64:6.146068261)n61:19.38335108)n60:87.14876467,(((11658_8#4:101.0247703,21127_1#90:106.0247703)n72:13.74104162,(((14555_3#26:14.30551473,(17138_3#71:5.229357673,17150_6#9:4.812690673)n76:16.15949006)n75:43.13054398,((17175_8#3:30.67311488,17138_3#66:29.00644788)n78:7.873173007,(14566_6#51:15.37224585,14412_2#37:14.70557885)n79:20.17404204)n77:25.47310382)n74:31.36537891,(12837_4#73:82.69031306,(12837_4#18:32.37940727,14412_2#93:37.21274127)n81:49.64423879)n80:4.944457554)n73:24.46437435)n71:12.10141401,(15682_1#19:120.4342497,19084_7#57:125.9342497)n82:6.266309244)n70:7.879425527)n59:11.30233181)n17:3.232597505)n16:13.83176531,(21053_8#160:90.81434596,21053_8#128:88.31434596)n83:76.96566616)n15:0.5691897831)n3:4.869958723,21999_8#38:172.7191606)n2:115.940789,((((((((14673_3#62:18.04375294,(13710_2#14:27.01743076,15608_3#2:13.60076376)n157:1.60965518)n156:4.243970505,(13353_7#90:28.00006962,14673_4#69:24.41673562)n158:5.287653828)n155:1.554791616,13710_1#67:34.25918107)n154:0.5408971736,15608_4#66:35.96674524)n153:1.594906675,(((21127_1#16:17.53812352,(19341_3#6:12.17544795,(17175_7#55:14.33208733,22841_2#2:13.49875433)n163:0.6766936232)n162:2.11267557)n161:19.98928566,(13353_7#65:27.81480762,((15682_2#39:17.10788625,21127_1#58:18.69121925)n166:10.77621981,12291_5#2:25.05077306)n165:0.5973685597)n164:7.045934562)n160:0.6343765456,((18090_2#5:18.6700952,13414_3#29:30.9200952)n168:3.461687129,(((17966_5#146:25.55402212,(13710_1#19:16.03769711,13710_2#71:8.871030112)n172:9.932992006)n171:4.979221729,(13414_2#32:19.82910341,(13710_1#71:16.67680906,13710_2#54:16.17680906)n174:3.152294356)n173:11.45414044)n170:1.621584499,18090_1#132:30.57149535)n169:1.560286987)n167:1.780003389)n159:0.6498661913)n152:46.37940184,(((((13710_2#7:37.16667521,21127_1#23:37.83334221)n179:1.595470356,((14673_2#73:16.80014398,16043_2#85:17.55014398)n181:6.648743134,(11822_1#88:12.89332506,(((14673_3#70:19.31083551,22841_1#183:25.64416851)n185:0.5789993416,(14673_3#74:15.31254139,14673_2#5:14.97920839)n186:1.660626461)n184:0.5426444177,11826_1#39:12.34914527)n183:0.5441797886)n182:5.555562063)n180:6.313258443)n178:18.31067583,(21999_7#127:54.92176983,14673_4#45:52.00510283)n187:2.567718563)n177:6.589534177,((((13710_1#26:32.51531262,(((12291_3#12:20.28613744,19084_7#112:20.28613744)n194:0.5691523757,(12299_1#40:20.5774825,(13353_7#72:19.98612919,15608_3#11:6.736129192)n196:3.008019305)n195:1.694474315)n193:0.5492273659,13414_1#11:22.23785018)n192:6.860795438)n191:1.748483325,21999_8#65:34.84712894)n190:6.920417048,21999_7#172:41.18421299)n189:15.36562602,((19341_3#79:37.52467223,(12838_1#85:29.46794165,((19084_7#152:17.23208176,(19084_7#137:16.67148727,(19084_8#66:0.4236361176,12291_3#78:0.4236361176)n203:17.24785115)n202:0.5605944903)n201:1.44076664,(11658_8#10:10.37883431,14673_4#38:9.045501311)n204:10.29401409)n200:10.21176025)n199:7.640063583)n198:5.31025505,(15682_2#45:38.1843595,21127_2#68:34.0176935)n205:7.983900781)n197:10.46491173)n188:7.779183563)n176:14.70998096,15608_4#52:63.95567054)n175:4.152050216)n151:115.6312916,(((((12837_3#80:0.9697734142,12837_3#72:0.9697734142)n210:14.63645158,(14913_7#56:13.59979772,14913_7#75:12.01646372)n211:9.423094265)n209:36.40755213,(21999_8#69:50.82368884,(((21127_2#164:10.5007431,21999_8#99:14.6674101)n215:13.41635139,(21999_8#45:27.11501443,21999_7#114:26.11501443)n216:0.6354130633)n214:6.239735672,(21999_7#170:22.41741181,21999_8#39:23.00074481)n217:10.98941835)n213:16.83352568)n212:8.77342128)n208:19.96678646,(14936_4#92:59.63394991,(15874_1#47:23.91370133,((14936_4#43:9.060235029,(17175_8#88:8.50370044,17175_8#54:8.50370044)n222:1.639867588)n221:14.77246032,14936_4#60:23.91602835)n220:1.831005979)n219:34.05358158)n218:19.76328067)n207:7.086316952,(((((21053_8#129:30.9204629,21053_8#154:32.5037959)n227:24.81500551,(15608_4#1:39.06701215,(22841_3#112:24.21006002,17794_7#67:26.21006002)n229:8.273619136)n228:19.25178926)n226:11.67932023,(((22841_2#30:22.03575073,(22667_7#189:4.880022867,22667_7#170:4.880022867)n233:13.15572786)n232:1.669771075,(((22027_1#156:1.459243327,22841_2#108:5.459243327)n236:7.011157493,22841_1#33:9.47040082)n235:7.963054426,(22841_3#141:12.79545859,22667_8#58:14.79545859)n237:1.637996657)n234:3.272066556)n231:25.55470429,14673_3#53:38.5935591)n230:20.15456254)n225:4.438472395,((13414_1#8:15.34575289,19084_8#119:11.42908589)n239:52.6089885,15608_3#67:72.28807438)n238:1.648519652)n224:4.529090243,((14913_4#75:44.78257078,14555_3#72:38.86590378)n241:19.57589446,((13415_5#17:31.86750768,((((17175_7#37:13.38582188,17175_7#10:13.21915588)n247:5.549678375,(17150_5#88:13.66677293,14913_6#3:13.16677293)n248:5.102061323)n246:8.85692356,(((14936_4#31:17.9548671,14913_4#22:16.8715341)n251:1.577216461,(17175_8#56:12.42199807,17175_4#37:11.17199807)n252:7.860085491)n250:1.897074611,(14913_4#48:19.88447771,((13415_6#55:4.985078121,14936_4#77:10.98507812)n255:8.132589918,12837_4#35:11.95100204)n254:1.766809669)n253:0.5446804607)n249:5.363265642)n245:0.5875771753,(14913_3#70:21.98039358,(12837_1#82:6.772953257,14936_4#44:15.02295326)n257:8.624106321)n256:3.732941408)n244:10.7375067)n243:19.84807354,(15995_2#21:47.95141416,(14913_5#16:43.63494704,((17175_4#4:26.64826969,((14566_6#70:22.05837067,(15841_5#18:17.97237067,(15841_5#37:15.83016964,(14913_4#58:13.51442467,15995_1#132:14.68109067)n266:3.149078972)n265:3.80886703)n264:2.669333992)n263:2.410775427,(((14913_4#65:18.3297463,((17175_6#9:7.529029187,17175_8#34:11.69569619)n271:8.44869968,(14913_7#1:14.95241663,((17175_8#86:9.949776983,14913_4#7:8.116442983)n274:2.429701891,(17175_7#51:8.106233027,13415_7#81:3.022900027)n275:4.356578848)n273:4.239604754)n272:3.191979238)n270:0.5186834291)n269:4.715828853,((14410_8#38:16.01555174,(14913_7#68:13.74147594,(14913_3#3:0.6032833752,14913_3#45:0.3532833752)n279:9.471526568)n278:6.274075793)n277:2.933378576,(14723_4#71:2.382775166,14723_6#4:3.382775166)n280:16.48282215)n276:0.5133108361)n268:1.965968389,(13414_8#79:17.51992438,((14412_2#52:6.890362042,17150_6#12:10.89036204)n283:9.848773423,(12837_2#58:6.866810189,(13415_5#24:8.171434274,((17175_8#35:13.15554443,(14410_8#62:6.227816647,(14913_5#55:8.047873588,(12837_5#12:0.3708278849,14913_5#63:7.620827885)n290:0.4270457027)n289:3.179943059)n288:1.011060782)n287:1.907576196,(((((((14555_4#23:6.302674265,17175_4#82:7.302674265)n297:2.455128857,(13415_7#44:4.063332571,(14913_6#89:7.209053262,(14913_3#19:0.680200999,15841_4#95:5.346866999)n300:1.528852263)n299:1.270946309)n298:2.611137551)n296:0.4671528824,17150_6#51:12.55829)n295:0.4971050349,14555_3#59:6.138728039)n294:0.507727519,14913_5#81:12.22978856)n293:0.5169155322,14913_7#81:11.91337109)n292:0.565173587,14913_5#15:13.56187768)n291:0.5845759476)n286:0.5249806494)n285:0.528708915)n284:4.622325276)n282:4.697455916)n281:1.908285157)n267:0.5409365544)n262:0.595789595)n261:15.52575304,(((((((13415_7#69:12.73604164,17138_3#5:18.31937564)n307:0.5060982115,14913_7#95:17.24213985)n306:0.5356101906,12837_3#74:10.61108404)n305:1.681842134,(17175_8#46:18.85268872,14913_4#95:16.85268872)n308:1.856903457)n304:5.231086588,(17175_7#16:21.58704244,12837_3#6:12.92037544)n309:4.270303321)n303:11.62577419,((14936_4#53:30.72915905,14913_4#59:29.64582605)n311:3.899800997,17150_6#6:35.79562705)n310:1.937492904)n302:0.5866852141,(14555_3#48:30.0048597,(((((13414_8#27:8.893344273,17175_8#14:16.89334427)n317:9.223351648,(14913_2#44:19.62826078,((17175_8#4:14.89352109,14412_1#40:9.393521089)n320:3.035873948,(17175_7#33:16.29314568,14913_5#77:15.54314568)n321:1.636249356)n319:4.198865742)n318:4.071768141)n316:1.435927668,(14412_2#81:20.75504923,((17175_7#20:8.034201768,13415_8#59:4.034201768)n324:13.95020535,(17175_7#25:21.6485195,14257_1#42:15.4818535)n325:0.5858876114)n323:2.603975114)n322:2.79757436)n315:4.293619407,((14913_5#7:25.16685086,(((14913_7#53:8.861488133,13415_8#79:5.528154133)n330:12.06885741,(((14913_3#35:11.27458922,14913_6#75:16.35792222)n333:3.330999558,(12837_2#56:11.00303889,(15841_2#14:13.35057953,(13415_6#37:4.783981884,14913_4#31:7.617314884)n336:6.316597651)n335:3.819126358)n334:0.5192158828)n332:1.830543277,((((17175_8#53:14.90836943,((14566_6#82:3.373759221,(14913_6#65:3.263098479,17175_8#18:4.096431479)n343:2.777327742)n342:6.732587528,(13414_8#82:2.537972619,17138_3#59:9.037972619)n344:2.81837413)n341:1.218689683)n340:0.5139908472,(14555_4#53:10.45067979,14913_5#51:12.36734679)n345:1.971680491)n339:0.5569587604,12837_1#63:6.97931904)n338:4.043281707,(((13414_8#71:9.092342523,(17150_5#49:9.043294992,17138_3#32:9.793294992)n349:7.715714531)n348:1.776377724,13415_5#91:11.53538725)n347:0.5186187173,17175_8#26:19.38733896)n346:0.551928783)n337:2.330197305)n331:0.4942134863)n329:1.317953947,(15995_2#61:16.1613287,(14913_3#63:11.75031787,14936_4#56:13.50031787)n351:2.327676828)n350:7.086970786)n328:2.001885371)n327:0.5388915352,(14913_4#70:14.2770121,12837_2#3:7.110346104)n352:10.17873029)n326:5.473833603)n314:3.9052052,(14913_2#92:16.69679407,(14936_4#26:17.46567314,(14913_4#88:11.82716004,(17175_7#36:11.92558458,14913_7#57:10.34225158)n356:1.651575464)n355:4.805179096)n354:0.5644549295)n353:16.63798713)n313:0.503411508)n312:1.814945464)n301:5.687550557)n260:0.544258312)n259:4.23313312)n258:10.34750107)n242:7.476217011)n240:12.77388605)n223:8.434529245)n206:112.7554648)n150:46.16557728,(((15277_1#9:34.55507732,15608_2#58:31.55507732)n86:18.07922476,(13414_4#41:38.90833201,(15682_2#4:29.7755534,((((11657_8#15:15.05473146,(13414_1#26:14.21310179,13414_4#31:9.963101792)n93:0.5916296662)n92:6.635244263,((12299_1#15:12.3293622,(12291_5#44:4.944905129,14673_1#57:1.694905129)n96:7.967790068)n95:6.6571909,13414_3#34:22.2365531)n94:2.120089624)n91:3.110647055,((((13414_2#57:18.94280194,(11826_1#10:2.571545952,(13414_2#74:10.00471221,(13414_2#2:9.383169474,13414_2#42:10.13316947)n103:0.5382097367)n102:5.566833742)n101:3.121255991)n100:2.804398034,(13414_2#4:12.22063655,(12291_4#54:9.490496603,11511_8#34:8.573829603)n105:0.6468069492)n104:9.193230425)n99:1.928511815,13414_2#68:23.67571179)n98:1.906572621,(14673_3#39:17.00175844,(15608_2#37:10.85164954,(11657_8#29:19.83466316,(14673_4#41:19.46477103,((14673_4#63:14.33434865,((13414_2#14:1.696148582,14673_1#4:2.362815582)n113:14.67745143,(((17794_7#85:10.23890029,14673_4#35:9.405567292)n116:2.95154707,(((13353_7#64:10.30862315,(13414_2#38:2.680445361,13414_2#12:2.430445361)n120:8.044844786)n119:1.84134745,((14673_1#3:11.28932855,14673_2#15:3.122662553)n122:0.5223800753,13414_1#87:12.22837563)n121:0.5882619693)n118:1.737570532,(((13414_2#69:9.658764027,((11658_8#3:4.482451785,19084_7#14:8.899118785)n127:1.472055228,13414_3#55:8.871174013)n126:0.454257014)n125:1.395472062,(11657_8#30:7.314920745,13414_3#11:10.48158675)n128:0.5726493442)n124:2.685549209,(19084_8#134:9.196325647,14673_2#60:2.862991647)n129:1.376793652)n123:0.3977558314)n117:1.552906232)n115:0.3977084749,(12291_5#6:7.979886868,14673_1#87:7.063219868)n130:4.774935969)n114:0.3687771764)n112:0.3774156341)n111:0.3881810864,13353_7#58:17.55586373)n110:5.408907292)n109:0.4532261297)n108:0.4336523872)n107:0.4834428926)n106:1.580525977)n97:1.718338363)n90:2.540246711,14412_2#49:27.75753649)n89:0.5180169162)n88:15.71611161)n87:16.64263707)n85:29.88260655,((13414_2#21:24.71119766,(22841_2#57:19.64913966,22841_1#50:16.64913966)n133:7.478725001)n132:53.17007266,(15608_4#51:53.88285603,((15682_2#24:28.62852896,15277_1#16:17.62852896)n136:12.31441454,(13414_1#81:36.0282106,((11511_7#49:16.81210002,19084_8#147:16.22876602)n149:0.6244914097,(((14723_6#90:8.853120108,14723_6#79:8.853120108)n148:16.82577196,11822_1#25:12.42889207)n147:2.818777711,(18090_2#51:9.248482672,(18090_2#48:8.699305926,(19341_2#94:4.096197618,((18090_2#49:3.935048111,18090_2#151:1.935048111)n146:2.728897632,(18090_2#163:2.184788826,(18090_2#54:4.652914667,18090_2#55:4.652914667)n145:0.5318741583)n144:1.479156917)n143:0.4322518756)n142:1.603108308)n141:0.5491767463)n140:7.249187106)n139:1.522254651)n138:5.924953173)n137:5.164732905)n135:28.02324553)n134:9.165081288)n131:14.46897132)n84:151.971014)n1:43.08869401)Root;
