# Supplementary material for: Robust analysis of prokaryotic pangenome gene gain and loss rates with Panstripe
Source: Genome Res. 2023 Jan;33(1):129–40. doi: 10.1101/gr.277340.122 (PMC9977150; doi:10.1101/gr.277340.122)
Supplement: Supplemental Material [file supp_gr.277340.122_Supplemental_Code_0.1.0.tar.gz.zip › panstripe-manuscript-0.1.0/data/spneumoniae/GPSC40_BD.tre]

((17175_6#76:11.1975413,17059_6#80:12.8642073)n2:170.6339503,((((9789_3#11:16.76074383,(15378_3#75:15.63594951,((15995_2#177:6.1279573,((15995_2#171:5.162519616,17175_4#56:4.495852616)n10:0.4645536143,(14936_4#91:4.278188397,15841_2#58:2.861521397)n11:0.9322178336)n9:0.5008840693)n8:9.445610696,15873_1#14:13.573568)n7:3.72904851)n6:3.874794322)n5:5.124661044,((15995_1#181:13.1017853,((((14723_3#82:0.5816260011,14723_3#80:0.5816260011)n17:2.00093333,(14723_4#53:0.9980962896,(14723_4#1:0.6628138653,14723_4#43:0.6628138653)n19:0.3352824243)n18:1.584463041)n16:2.712751091,(15995_2#102:0.8010914214,15995_2#173:0.8010914214)n20:7.744219)n15:1.373539767,(17138_4#88:2.118155697,17138_4#32:0.3681556968)n21:6.550694492)n14:3.599602114)n13:0.6147103563,(15841_3#71:2.272892034,15841_1#91:0.4395590337)n22:9.610270625)n12:14.25224221)n4:7.7530855,(((15378_2#3:14.42557093,(18456_1#16:16.8131366,13415_7#45:11.3131366)n26:2.695767324)n25:13.07945603,(((17870_8#111:0.7508782651,15378_4#86:0.7508782651)n29:3.30674114,(17966_5#24:8.19378352,(9789_5#69:0.3313226681,(15378_4#9:0.4437602682,15378_2#69:0.2770932682)n32:1.3875624)n31:2.445794852)n30:0.7805018853)n28:21.36614305,((15531_3#1:12.88616024,((18456_1#41:0.2969567567,18456_1#38:0.2969567567)n36:11.29516607,(12290_3#50:0.7690127543,9789_3#36:0.5190127543)n37:5.739777076)n35:5.294037413)n34:10.19146476,(17966_5#23:6.232798428,17870_8#48:9.232798428)n38:7.761493573)n33:3.012803458)n27:2.247931501)n24:3.433252988,((14936_5#29:14.29669608,(9789_2#26:8.370683282,(9789_3#8:2.776098797,(17966_5#72:7.962210523,9789_2#69:3.712210523)n43:0.8972212743)n42:3.927918485)n41:10.5093458)n40:8.045781001,(9789_4#89:5.318020726,14936_5#55:5.068020726)n44:21.27445636)n39:4.845802863)n23:0.9502104235)n3:50.08675786,((14520_5#68:8.67049979,(15531_4#72:1.154299959,17794_8#87:1.237632959)n47:6.516199831)n46:61.61500438,((15378_2#62:13.10356442,(16399_6#31:3.753156879,((16399_7#76:1.148474447,(16453_2#15:0.6615015688,14520_5#28:0.9948355688)n53:0.4869728786)n52:1.669855667,((14520_4#46:1.393851625,(14520_4#60:0.2304948116,16453_2#22:0.2304948116)n56:0.913356813)n55:1.278959484,((16399_6#67:1.407545122,(16399_5#19:0.9825263758,(17794_8#92:0.8304721161,(16399_5#3:0.5527547116,(16399_5#61:0.2257710973,17794_8#82:0.9757710973)n62:0.2436506143)n61:0.4443834045)n60:0.2353882597)n59:0.2583517463)n58:0.2794259479,16399_5#20:1.68697107)n57:0.7358400382)n54:0.3121860058)n51:0.9348267649)n50:9.183740537)n49:27.25282256,((15531_6#10:21.97884632,(15531_7#15:17.96193374,((14520_5#69:8.395375979,(16453_2#4:0.9358138798,17794_7#13:1.10248088)n70:6.792895099)n69:6.460098139,(((15531_7#31:2.836850691,(15531_7#17:0.4694910021,15531_6#84:0.4694910021)n74:2.367359689)n73:3.196358349,(16399_7#54:4.278309788,(15873_2#5:0.879888485,15873_2#51:0.879888485)n76:2.815088303)n75:2.171566253)n72:3.133581909,(17794_7#184:8.965423493,((14520_5#92:1.088473057,(16399_7#28:0.3130690504,16399_7#55:0.2297350504)n80:0.9420710062)n79:5.874853677,((14410_5#65:8.229603525,((14520_4#39:1.828888045,((16399_5#34:1.596746782,((17794_7#112:0.7960283405,(16453_2#60:0.4312548102,16453_2#27:0.7645878102)n89:0.1981065304)n88:0.1878427332,14520_4#34:0.9005370737)n87:0.4462097079)n86:0.2318970718,16399_7#67:1.745310853)n85:0.2502441913)n84:0.2974644723,(16453_2#24:0.6493408064,14520_4#77:0.8993408064)n90:1.727011711)n83:2.103251008)n82:1.529958384,((((14520_5#17:0.570725868,14520_5#40:0.737392868)n94:3.893449465,((((14520_6#2:0.7973138002,15873_2#8:0.5473138002)n98:0.7664484188,(15873_3#6:0.7960769568,(((17794_8#15:0.2288500989,15873_5#16:0.2288500989)n102:0.261894401,15873_5#6:0.7407444999)n101:0.1367202393,15873_2#35:0.7107987392)n100:0.1686122177)n99:0.2676852621)n97:0.260839069,15873_3#72:1.241268288)n96:2.020645211,(14520_5#14:2.351182545,(14520_7#50:0.6033215759,16399_6#26:0.8533215759)n104:0.8311939689)n103:1.410730954)n95:0.7022618344)n93:1.032750913,(15531_7#21:2.09677354,16399_5#31:2.34677354)n105:2.733485706)n92:0.3377829303,(15531_4#45:1.813749664,((14520_4#94:0.9490417665,15378_2#26:0.7823747665)n108:0.6277327629,(14520_7#64:0.8574510547,(15531_4#75:0.3622646096,17794_7#185:0.6122646096)n110:0.578519445)n109:0.4693234748)n107:0.4036421346)n106:3.354292512)n91:0.8415197335)n81:0.7870978244)n78:1.918763759)n77:0.4513674573)n71:5.022016168)n68:3.773126621)n67:3.850245578)n66:2.266099233,((14520_5#47:2.078839266,14520_7#40:1.412172266)n65:20.22646889,11658_1#24:10.47197516)n64:2.439637389)n63:16.11144143)n48:29.2624502)n45:12.35641106)n1:98.68957639)Root;
