# Supplementary material for: Robust analysis of prokaryotic pangenome gene gain and loss rates with Panstripe
Source: Genome Res. 2023 Jan;33(1):129–40. doi: 10.1101/gr.277340.122 (PMC9977150; doi:10.1101/gr.277340.122)
Supplement: Supplemental Material [file supp_gr.277340.122_Supplemental_Code_0.1.0.tar.gz.zip › panstripe-manuscript-0.1.0/data/spneumoniae/GPSC41_BD.tre]

(((12291_6#24:27.38101502,14566_5#92:25.54768202)n2:10.28635986,(((((((((12837_5#54:5.423608165,14555_3#19:8.090275165)n11:2.242344071,(14566_4#5:11.70799655,((17150_4#77:10.60714574,(14566_5#23:9.040077511,13415_4#45:5.873410511)n15:1.48373523)n14:1.898137691,(((13415_8#18:5.86830524,(12291_6#73:6.101632438,14566_6#4:5.101632438)n19:1.766672802)n18:5.241572743,(14412_2#89:9.747583096,((12837_4#46:4.390465901,12162_1#33:10.3904659)n22:1.941883673,(12837_3#52:5.255404518,(((14913_6#30:4.203864696,14566_6#36:5.870531696)n26:2.373761584,(12291_6#94:9.325818904,(14566_5#27:5.862271246,(13415_7#80:4.391375347,(14324_6#56:2.552804167,14566_5#39:2.636137167)n30:2.92190518)n29:0.2208958991)n28:1.463547658)n27:0.2518073756)n25:1.450523957,(14566_5#85:8.41733444,(12837_5#64:2.666056814,13415_4#22:4.666056814)n32:0.5012776261)n31:0.527482796)n24:0.4772542817)n23:0.8269450558)n21:0.9152335219)n20:0.1956278872)n17:0.8402436487,13415_6#96:11.53345463)n16:0.2218287998)n13:0.2027131234)n12:0.2079556814)n10:0.2119427156,(14555_3#4:8.731506153,14566_4#76:10.23150615)n33:1.813055799)n9:0.2063535715,(14566_4#65:10.3788097,(12837_1#67:0.6865728264,(14893_8#3:5.115781777,14555_4#19:5.199114777)n36:1.487458049)n35:6.525569875)n34:1.122105822)n8:0.2544294364,(14257_1#58:5.243716852,14324_6#52:6.577049852)n37:6.178295108)n7:6.192194456,((15841_3#7:11.69397104,((15841_5#66:0.2005145318,15841_5#42:0.2005145318)n41:8.003702762,(14410_8#11:6.525652177,13415_6#10:5.858985177)n42:0.2618981172)n40:1.823087746)n39:4.702408823,((14566_5#55:7.624932463,12837_3#46:3.374932463)n44:5.944636135,12162_1#19:15.7362356)n43:1.826811264)n38:4.384492554)n6:0.2462186445,(14555_3#61:3.615275371,12837_4#64:2.031941371)n45:13.99514969)n5:0.256104,13415_6#17:17.44986206)n4:1.804356491,((12837_1#4:15.24576926,(((13415_7#94:10.85651694,14566_5#16:11.85651694)n50:1.963154521,(17175_6#26:12.10503698,((14566_4#3:8.352060614,14257_1#28:6.435393614)n53:2.829749328,((12837_4#57:6.116242186,(12837_5#44:2.673531779,13414_8#95:4.340198779)n56:1.942710407)n55:1.139639461,12837_1#66:5.922548647)n54:0.7592612954)n52:0.2565610359)n51:1.714634482)n49:5.483657423,(14566_6#55:16.24804996,((13414_8#69:2.358969445,13415_6#41:3.358969445)n59:3.818848571,((14566_4#62:8.264139666,((14410_8#5:6.178533172,(15731_8#1:2.383597319,(15731_8#32:0.3575008198,15731_8#24:0.3575008198)n65:2.192763499)n64:3.211601853)n63:2.003473812,13414_8#74:4.515339984)n62:0.2487996814)n61:0.267929412,14566_6#39:9.948736078)n60:0.895748939)n58:5.403564947)n57:3.88861292)n48:0.9424403721)n47:1.603413493,((14257_1#87:16.06113234,(15841_4#35:18.37866063,(14412_1#51:12.48931718,((14723_4#73:4.521351113,14723_4#74:4.521351113)n71:6.020149949,(((14913_3#54:4.209523827,14257_1#92:0.9595238271)n74:2.236001718,(15841_2#85:0.4525648337,15841_2#5:0.3692318337)n75:6.159627711)n73:3.225323331,(13415_7#60:4.989805357,((17175_4#58:0.1981946205,17138_4#46:0.1981946205)n78:7.582607968,14566_6#10:6.280802588)n77:0.2923357688)n76:2.347710519)n72:2.953985186)n70:4.364483115)n69:1.306009453)n68:1.015805708)n67:2.743255046,(((((13415_8#56:6.832957544,12837_2#20:3.166291544)n83:5.936403344,(13470_1#9:1.7192107,(13415_6#18:0.9991293595,14566_5#1:3.999129359)n85:1.220081341)n84:8.550150188)n82:4.979266106,12837_3#57:14.33196099)n81:0.8142475129,((13414_8#59:13.31208031,((12837_2#30:11.66410628,13414_8#92:12.49743928)n89:0.8160845907,13414_8#40:13.48019087)n88:0.24855644)n87:1.385015526,14257_1#2:16.44709584)n86:0.8657786667)n80:0.2644387781,((14412_2#12:10.60215777,14410_8#89:7.768823768)n91:5.343902986,(14555_3#83:12.14126886,((((14555_3#7:5.924845999,13415_8#92:8.091512999)n96:1.430445101,(14913_2#15:8.649514301,((12291_6#65:3.705387432,12291_6#17:3.705387432)n99:4.775063256,((((17175_6#49:0.6977952365,17150_4#47:0.6977952365)n103:3.038797973,(13415_8#46:1.604336249,(14566_6#34:2.223754477,17150_4#85:1.807087477)n105:0.7972487717)n104:1.132256961)n102:0.5987109056,14555_4#30:5.335304115)n101:2.223689467,(13415_7#78:1.968024981,14412_2#55:3.134691981)n106:3.840968601)n100:0.2547901064)n98:0.2523966122)n97:2.622443799)n95:3.715169458,((((14723_6#6:4.971635774,15873_1#19:7.054968774)n110:1.997238129,(14566_6#74:0.343063319,14412_2#32:0.176396319)n111:8.042477583)n109:3.290222137,12837_2#12:6.42576304)n108:0.2897503959,((14723_4#63:3.164712283,14723_4#95:2.164712283)n113:2.87151161,(15731_8#33:0.332881912,15731_8#41:0.332881912)n114:5.536674982)n112:4.512622542)n107:2.021614122)n94:1.093150223,(13470_1#1:10.33423005,((13415_6#19:9.297984264,(17175_5#21:3.714339315,(13415_7#19:1.590601223,14913_2#89:4.090601223)n119:1.040405092)n118:6.416977948)n117:0.8747870053,((13415_6#92:3.001896882,14555_4#72:5.001896882)n121:5.803560834,(14566_6#14:10.22638164,(12837_4#5:4.117341353,13414_8#20:4.450674353)n123:1.109040292)n122:0.2457430712)n120:1.367313553)n116:2.911458778)n115:0.5793807336)n93:0.227658079)n92:0.8881248947)n90:4.21458653)n79:0.9770740989)n66:1.044795366)n46:0.2383688027)n3:13.57982332)n1:135.1972638,14410_8#51:167.1979727)Root;
