# Supplementary material for: Robust analysis of prokaryotic pangenome gene gain and loss rates with Panstripe
Source: Genome Res. 2023 Jan;33(1):129–40. doi: 10.1101/gr.277340.122 (PMC9977150; doi:10.1101/gr.277340.122)
Supplement: Supplemental Material [file supp_gr.277340.122_Supplemental_Code_0.1.0.tar.gz.zip › panstripe-manuscript-0.1.0/data/spneumoniae/GPSC43_BD.tre]

(((22841_4#150:81.56027123,(((16288_4#40:22.17521971,(((17175_6#89:6.319248829,(17150_4#63:5.697495817,17175_5#16:5.864162817)n92:0.455086012)n91:1.956209818,(17138_4#53:9.857319095,17175_6#27:7.773986095)n93:0.5014725518)n90:2.450481821,(15531_4#30:14.26087003,(15378_3#34:7.174540428,14936_4#65:9.424540428)n95:3.5029966)n94:0.46507044)n89:9.365946245)n88:0.5127665061,((15995_2#135:14.22621985,(17175_7#7:5.31699528,17175_4#11:7.15032828)n98:5.659224569)n97:1.630861415,(((((17150_5#81:0.3316508392,17175_7#4:0.4149838392)n103:4.130533809,(15874_1#23:2.047435273,(15841_4#43:1.926927642,(15995_2#104:3.613648927,15874_1#94:1.363648927)n106:0.3132787152)n105:0.3705076314)n104:0.4147493751)n102:1.160160156,17059_6#11:5.872344805)n101:0.4154681271,15841_4#56:5.871145932)n100:9.128365438,(14723_4#93:0.3403035634,14723_3#65:0.3403035634)n107:11.82587481)n99:0.4409028953)n96:7.997571953)n87:14.95806408,(18090_2#102:20.84386194,19341_3#123:29.84386194)n108:4.718855363)n86:43.99755393)n85:39.51095587,(16288_5#45:30.66098876,20925_3#88:30.24432176)n109:92.66023834)n1:11.2514836,(19341_3#109:113.6137969,((18090_2#159:66.42217639,(18090_2#147:14.11107366,(((((((24775_1#121:5.590904711,24775_1#51:0.5909047114)n70:2.003084035,((24775_1#53:5.929842776,((24775_1#94:2.574981045,(19341_3#25:0.3125259477,(24775_1#96:0.383245068,24775_1#54:1.383245068)n76:1.92928088)n75:0.2624550973)n74:0.300840072,24775_1#106:3.875821117)n73:2.054021659)n72:0.3245122005,((((24775_1#107:0.6395137238,24775_1#116:1.639513724)n80:4.109244171,24775_1#78:1.748757895)n79:0.5480311795,(24775_1#77:1.363293897,24775_1#97:3.363293897)n81:0.9334951774)n78:0.4701921307,(24775_1#120:5.421161487,(24775_1#111:3.975364768,24775_1#98:2.975364768)n83:0.4457967193)n82:1.345819718)n77:0.4873737715)n71:0.3396337702)n69:0.3667624034,(24775_1#91:3.348971838,24775_1#99:3.348971838)n84:2.611779312)n68:0.3931159578,24775_1#87:5.353867108)n67:19.34583275,19341_3#131:21.69969986)n66:0.4527068483,18090_2#160:14.15240671)n65:0.4683038495,24775_1#47:23.62071056)n64:0.4903630994)n63:51.31110273)n62:30.25523892,((15608_5#72:62.31311066,((22841_2#102:9.335113865,(22027_1#113:0.7649080843,22841_4#3:1.764908084)n8:3.570205781)n7:41.10946128,(((21053_8#185:36.84228704,(22841_3#46:3.980916746,22027_1#94:5.980916746)n12:25.19470329)n11:10.28022501,21127_1#46:46.78917805)n10:1.92337235,(((22841_3#24:31.77303589,(21127_1#4:35.78370121,22841_3#122:30.45036821)n16:2.322667678)n15:1.273285349,((((22841_3#177:11.13313531,(23164_8#124:12.16014795,22027_1#102:11.16014795)n21:0.9729873527)n20:5.964063415,22114_6#49:17.09719872)n19:1.052017076,(23164_8#100:10.69784133,22667_7#162:11.69784133)n22:9.45137447)n18:1.047510144,22841_3#11:17.19672594)n17:14.8495953)n14:4.521603233,(21127_1#43:20.45798477,21127_1#109:22.04131777)n23:24.3599397)n13:3.81129293)n9:1.065357746)n6:19.11853551)n5:34.77613928,(((16288_3#78:5.688857815,16288_5#71:7.688857815)n60:4.630276735,(16288_6#60:7.717785108,16288_3#24:4.551118108)n61:4.768016441)n59:90.61516277,((16288_4#38:47.00218888,16043_2#66:41.08552288)n58:46.07345914,(((((((14410_4#7:0.7689352705,(14410_6#28:1.456203965,14520_7#75:0.2895379651)n40:0.4793973054)n39:7.733286732,(15531_6#64:12.48436666,11658_1#70:9.067700661)n41:0.4345213413)n38:4.378091819,14410_7#2:10.63031382)n37:10.96687622,(((15378_2#32:1.211456648,14520_7#73:4.461456648)n44:0.560377747,(14410_4#59:0.8647417644,15378_2#28:0.8647417644)n45:0.9070926308)n43:14.55745126,15378_2#61:16.91261866)n42:6.267904384)n36:31.7499386,(15531_5#33:9.475416112,((14410_7#47:9.443035218,(14410_4#39:10.91256789,(((14520_6#4:3.185909281,(16399_6#16:2.029750994,(16399_7#12:1.430869131,(17794_7#135:0.8252979822,(17794_7#176:0.3205172532,17428_8#164:0.4038502532)n56:0.504780729)n55:0.5222381487)n54:0.5988818635)n53:0.3228242866)n52:0.3909702554,14520_5#82:3.410212536)n51:1.094069952,14520_5#37:4.087615488)n50:4.658285402)n49:1.613800328)n48:3.393509701,(15531_5#77:13.33381514,17428_8#133:13.91714914)n57:0.4193957836)n47:9.222205193)n46:32.03837852)n35:12.7554426,14410_4#29:69.93590424)n34:19.81298486,(((21999_8#89:78.22732498,21999_7#175:77.39399198)n29:9.577937525,((19084_7#100:9.965659702,19084_8#69:11.9656597)n31:22.61327785,(11679_1#87:27.31893888,(12291_3#65:13.79506638,12291_3#79:13.79506638)n33:13.5238725)n32:7.259998671)n30:49.14299195)n28:3.333544974,14723_1#79:82.05547448)n27:0.4434146171)n26:2.49342592)n25:8.108649306)n24:1.238285612)n4:5.338165373)n3:8.936381617)n2:15.70891378)Root;
