# Supplementary material for: Robust analysis of prokaryotic pangenome gene gain and loss rates with Panstripe
Source: Genome Res. 2023 Jan;33(1):129–40. doi: 10.1101/gr.277340.122 (PMC9977150; doi:10.1101/gr.277340.122)
Supplement: Supplemental Material [file supp_gr.277340.122_Supplemental_Code_0.1.0.tar.gz.zip › panstripe-manuscript-0.1.0/data/spneumoniae/GPSC47_BD.tre]

(12291_6#50:133.8571284,(((((15873_3#21:7.868101141,15531_4#86:1.951435141)n5:2.871944225,(10395_5#6:2.421280938,(10395_5#8:1.26163618,11658_1#59:1.26163618)n7:0.3263117581)n6:14.48543143)n4:2.108789821,(((16399_7#77:0.9587431614,(16453_2#49:0.7626644599,(16399_7#23:0.470935523,16453_2#54:0.470935523)n12:0.4583959369)n11:0.2794117014)n10:12.92152613,((14520_5#31:2.429652522,(15378_2#42:1.280608196,(14520_7#30:1.101643754,((((((15873_5#7:0.1431272437,14520_5#65:0.2264602437)n22:0.2297349185,14520_4#59:0.3728621622)n21:0.1274862859,14520_7#21:0.5003484481)n20:0.1623543696,15873_2#15:0.7460358176)n19:0.3309656122,(15531_4#43:0.4466996594,19183_3#17:0.5300326594)n23:0.2969687705)n18:0.120381606,15531_4#71:0.9473830358)n17:0.1542607177)n16:0.1789644427)n15:0.8157103254)n14:11.55422774,14410_4#21:15.98388026)n13:0.3130560388)n9:0.3138785289,14520_6#78:15.94414782)n8:2.071354364)n3:0.4237299326,15531_5#94:16.93923212)n2:64.80726299,((14520_6#12:17.41165928,14520_6#25:17.41165928)n25:60.38110132,((22027_1#155:45.00759232,((((17794_8#151:23.9850351,19341_2#86:5.985035102)n44:2.888517709,(22841_3#32:19.51873834,22841_3#12:18.51873834)n45:0.3548144704)n43:2.463237922,(21053_8#138:22.3195932,(21127_1#15:22.50519504,21127_1#53:21.67186204)n47:2.981064159)n46:5.433864529)n42:1.200539149,((((12291_1#56:4.054254254,11658_2#33:4.054254254)n51:18.85880953,15682_1#15:24.32973079)n50:0.9901224352,((13415_7#3:13.95892389,(18090_1#98:7.901063239,(18090_1#96:5.903381475,(14412_1#87:3.314573918,15995_2#145:8.147907918)n56:8.922140557)n55:0.997681764)n54:0.3078606501)n53:5.44935726,(23164_8#147:13.59936848,23164_8#119:13.59936848)n57:6.058912667)n52:6.244905072)n49:0.314717132,(((15682_1#47:19.37621719,15682_2#32:21.95955119)n60:2.839575069,(21127_1#48:14.59798385,21127_1#120:16.01465085)n61:11.3678084)n59:3.161781248,(((21999_7#113:15.62457112,21127_2#78:11.95790512)n64:7.563435624,(21127_2#155:14.23064127,21127_2#89:13.48064127)n65:6.124032472)n63:1.102522653,(21127_1#13:22.77699579,((21127_1#45:19.51601763,((((21999_7#178:5.140935545,(21999_8#22:5.231845564,21999_8#3:4.981845564)n73:0.3257569807)n72:4.525735589,14723_1#62:5.416671134)n71:1.112205125,(21999_8#121:5.844802725,21999_8#25:5.261469725)n74:5.934073534)n70:1.735310553,(24775_1#67:11.12112799,14723_1#70:7.121127994)n75:2.143058819)n69:5.918497815)n68:1.648846554,((((20925_3#71:4.774106033,20925_3#59:8.940772033)n79:2.503615942,19952_3#184:10.02772198)n78:9.565882793,((17794_7#45:12.64251015,((21127_2#72:3.058340048,21127_2#83:3.141673048)n83:5.522074755,(14555_4#6:6.544807937,14410_8#21:5.044807937)n84:4.702272866)n82:1.562095349)n81:2.925212052,17794_7#63:11.7343882)n80:1.525882564)n77:1.104357998,((22841_3#20:3.101890626,((22841_3#145:1.875031753,22841_3#187:2.875031753)n88:2.936619368,(23164_8#137:5.642930902,(23164_8#153:4.297722435,22027_1#145:4.297722435)n90:1.345208466)n89:1.168720219)n87:0.2902395051)n86:2.331942999,(22841_3#64:5.33594666,(22841_3#160:5.974810413,(23164_8#98:7.638584161,(22841_3#7:3.315398357,((22027_1#69:1.739512263,(22114_6#33:2.469678192,22114_6#6:2.469678192)n97:0.2698340708)n96:2.223358345,(22841_3#158:4.579175984,(22667_8#47:5.228697399,22667_8#54:5.228697399)n99:0.3504785856)n98:0.3836946241)n95:0.3525277492)n94:0.3231858038)n93:0.3362262516)n92:0.361136247)n91:1.097886965)n85:7.097462141)n76:0.3002354152)n67:0.2787976092)n66:4.346867606)n62:3.337044109)n58:1.423662847)n48:0.3194265273)n41:18.47026244)n40:27.88899271,((18090_1#89:30.0295469,(((22667_7#139:6.135250157,22841_4#154:8.135250157)n31:18.99492806,(22027_1#98:7.859047739,(22114_6#53:6.180365016,((22667_7#140:5.684030469,(22027_1#96:3.411552722,(22027_1#72:1.125973329,(22114_6#51:2.830165768,(22027_1#139:2.256353184,22027_1#101:1.256353184)n39:1.573812584)n38:0.2958075604)n37:0.2855793929)n36:0.2724777477)n35:0.2751397102,22841_1#47:6.95917018)n34:2.221194836)n33:1.678682723)n32:15.27113048)n30:14.55810578,14723_2#52:25.68828399)n29:0.341262903)n28:2.790524759,19341_2#82:28.82007165)n27:31.07651337)n26:3.31284257)n24:5.537067517)n1:49.61063333)Root;
