# Supplementary material for: Robust analysis of prokaryotic pangenome gene gain and loss rates with Panstripe
Source: Genome Res. 2023 Jan;33(1):129–40. doi: 10.1101/gr.277340.122 (PMC9977150; doi:10.1101/gr.277340.122)
Supplement: Supplemental Material [file supp_gr.277340.122_Supplemental_Code_0.1.0.tar.gz.zip › panstripe-manuscript-0.1.0/data/spneumoniae/GPSC48_BD.tre]

(20925_3#37:278.8177134,((((11658_2#5:4.384589915,(14412_1#52:2.005909272,13415_5#92:0.4225762719)n5:0.6286806427)n4:72.43754917,(19084_7#9:48.60912522,(22841_4#57:29.02054491,(22841_2#59:31.57652686,((13414_3#22:5.6971453,14673_4#31:2.1138113)n10:17.54134448,((22841_1#151:21.1590774,22667_7#183:18.1590774)n12:0.4385563658,22841_2#31:22.59763377)n11:1.224189017)n9:6.754704078)n8:0.4440180516)n7:17.58858031)n6:31.21301386)n3:38.74123264,(21127_1#20:30.2125748,(21127_1#7:27.35260477,((((((14257_1#47:5.906295863,13470_1#34:5.239629863)n20:3.029301176,(((15995_2#55:12.51874197,(13415_6#16:5.863980103,(((17059_6#53:11.34919173,(((((17138_4#29:0.5640769363,17059_7#80:0.5640769363)n32:8.041539481,((14936_4#51:8.366091446,(14936_4#18:7.97370452,(17150_6#83:8.554473732,13415_5#54:1.137807732)n36:0.8358967875)n35:0.3090539265)n34:0.6411544496,(17059_7#68:7.743977214,13415_5#74:2.577311214)n37:0.346601682)n33:0.2650375216)n31:0.7402224711,((15995_2#30:7.80737506,14913_4#82:6.55737506)n39:1.465203786,(((17059_6#6:7.294545734,(17138_4#65:5.672978032,17150_6#59:7.756312032)n43:0.4549007016)n42:1.322111346,15841_4#52:6.533324079)n41:0.4455557137,((14936_4#84:6.765704851,(17150_6#35:7.576252658,(15841_4#69:1.096340104,15874_1#88:1.179673104)n47:3.313245555)n46:0.7727861933)n45:1.255377508,17175_6#53:5.604416359)n44:0.3744634337)n40:0.3770330536)n38:1.073260042)n30:0.2706321516,(17175_7#60:8.768043808,17150_5#25:8.851377808)n48:2.348427232)n29:0.2802972372,15841_5#2:6.980102277)n28:0.2857564538)n27:0.2996890129,(((17138_3#57:2.875293549,17138_4#70:3.041960549)n51:1.697248074,(15995_2#33:1.163206072,(15995_1#176:0.8006368171,15995_2#76:0.8839708171)n53:0.3625692547)n52:4.659335551)n50:2.907543775,(14936_4#23:7.966256795,(15841_4#48:7.482225774,(15841_4#49:4.503044603,(15995_1#110:0.3283772724,15995_1#121:0.3283772724)n57:6.091334331)n56:1.229181171)n55:0.4840310208)n54:0.5138286034)n49:2.752128345)n26:0.3119243986,14913_6#14:12.21080514)n25:0.3198419607)n24:0.3214278678)n23:0.3373703914,13470_1#64:6.022778362)n22:0.3528211963,(15731_8#80:0.566306688,15731_8#88:0.566306688)n58:8.475959871)n21:1.05999748)n19:0.3769160647,15841_5#81:10.6458471)n18:1.292445201,13415_5#80:9.354958305)n17:0.4310699095,12837_4#30:9.036028215)n16:1.667997387,((14555_4#70:11.72376236,(14566_4#47:7.934336826,(14412_2#94:8.329372924,(14913_6#83:2.224368323,(14913_5#6:1.596966923,(14913_5#50:0.7615455787,14936_4#81:0.4282125787)n65:0.8354213448)n64:0.3774013996)n63:9.188337601)n62:0.4382979016)n61:2.289425538)n60:2.987732304,(13415_6#87:8.80375164,(((((17059_7#51:8.902589597,15731_8#29:5.902589597)n71:0.4266986632,13415_4#20:3.82928826)n70:0.3998429558,12837_3#79:2.979131216)n69:0.4155026203,(14723_3#74:6.047675773,17150_5#37:6.047675773)n72:2.096958063)n68:2.607406227,(14936_4#70:12.73600443,(17059_7#1:11.3783322,((15841_2#10:4.386990231,(15841_5#17:2.302918988,(15841_1#51:0.9706866775,15841_4#37:2.804019677)n78:1.332232311)n77:0.4174052431)n76:5.152088862,((17175_4#51:9.318802029,13414_8#34:3.152136029)n80:0.8708832628,(15841_2#21:3.978864981,15874_1#31:3.812197981)n81:5.544154311)n79:0.3493938012)n75:0.8392531039)n74:0.3576722306)n73:0.8493686354)n67:1.218378577)n66:1.907743027)n59:0.9925309341)n15:9.815245167)n14:0.4433040335)n13:90.43412992)n2:45.16892302,18090_2#15:150.7322947)n1:113.2520856)Root;
