# Supplementary material for: Robust analysis of prokaryotic pangenome gene gain and loss rates with Panstripe
Source: Genome Res. 2023 Jan;33(1):129–40. doi: 10.1101/gr.277340.122 (PMC9977150; doi:10.1101/gr.277340.122)
Supplement: Supplemental Material [file supp_gr.277340.122_Supplemental_Code_0.1.0.tar.gz.zip › panstripe-manuscript-0.1.0/data/spneumoniae/GPSC4_BD.tre]

(((((((13414_1#38:44.0633939,((11657_8#27:40.68661282,((((14673_1#55:15.04275339,11826_1#80:8.126086391)n9:1.779688089,(13670_3#31:10.67230697,13414_2#36:13.92230697)n10:8.900134511)n8:8.855075092,((11679_1#52:7.368379258,11511_8#41:7.535046258)n12:7.31813894,(15277_1#23:8.188853728,11658_2#92:10.68885373)n13:4.74766447)n11:13.32433137)n7:7.038848063,(11658_2#49:29.88053208,((14673_1#70:14.12123247,19084_8#137:15.53789947)n16:11.36030937,(((13710_2#12:20.0967583,11822_1#56:6.263425304)n19:4.817517757,(19084_8#181:17.71337887,14673_4#34:20.79671187)n20:0.5342311873)n18:0.5234903084,15608_2#75:11.35443337)n17:4.793775473)n15:2.898990237)n14:5.419165556)n6:5.470248186)n5:3.022399909,((14673_2#4:1.198967284,14673_2#27:2.198967284)n22:26.67728813,((12291_4#77:24.11062392,(14673_3#37:9.147553113,14673_1#49:10.14755311)n25:10.21307081)n24:10.01527432,(13710_1#56:22.57449347,(13414_4#29:9.189947883,(14673_1#50:10.00635157,(13154_4#40:8.089480118,11657_8#12:8.839480118)n29:4.750205454)n28:0.433596311)n27:8.717878591)n26:11.46807177)n23:0.5003571676)n21:9.666090316)n4:0.5210481695)n3:4.373766686,((((19084_8#172:19.40496173,14673_2#77:15.82162773)n33:20.40399985,11511_8#53:39.22562758)n32:2.111284941,((((11511_8#56:35.44099435,(((11511_7#65:5.361810971,11679_1#5:15.36181097)n40:8.110192487,((14673_1#21:11.58269098,((12299_1#39:14.27897539,12291_5#84:13.36230839)n44:3.918156953,(11657_1#76:6.794034601,15277_1#13:8.544034601)n45:1.403097745)n43:1.135558636)n42:2.353308298,(14673_2#35:12.24066934,17966_5#114:16.49066934)n46:4.278662936)n41:2.452671178)n39:6.940337547,17966_5#124:30.32900801)n38:5.195320344)n37:0.4258310935,11658_2#67:35.78349244)n36:1.814372438,(12291_4#55:35.37364439,((((13154_3#54:25.03190073,11679_1#14:25.69856673)n51:1.873826939,(15608_2#78:8.184211332,11791_1#13:10.10087833)n52:7.55484934)n50:1.656727168,((13353_7#85:30.46584007,(13414_4#40:14.18078108,((13414_2#24:16.43825756,(15608_4#33:10.4167502,14673_3#68:3.9167502)n58:6.354840358)n57:0.4507886316,12291_4#29:14.47237919)n56:3.458401886)n55:9.535058995)n54:0.5372079603,((11658_1#3:14.87098752,((13710_2#62:14.48530868,12291_4#81:11.23530868)n62:10.29586631,(((((17966_5#118:4.261431323,14673_4#33:4.261431323)n67:4.521114873,(14673_1#76:7.544686426,(11679_1#10:4.647703053,13414_1#3:4.814370053)n69:3.730316373)n68:0.4045267708)n66:2.656321303,13414_3#66:14.1888675)n65:4.791430378,13353_7#69:19.14696488)n64:3.576341994,(13154_3#86:18.47870061,11679_1#33:17.97870061)n70:1.744606264)n63:1.391201115)n61:3.256479533)n60:2.030474913,(13414_2#31:21.82790204,(13414_2#7:10.50563676,14673_4#14:7.588969755)n72:10.57226529)n71:8.240227389)n59:1.101585598)n53:1.142739809)n49:5.614620628,(14673_2#74:18.2231657,(11657_8#9:17.82395047,(11657_8#33:11.0242194,(13710_2#25:12.94259131,15277_1#19:5.442591307)n76:1.248295096)n75:6.049731071)n74:7.065881231)n73:9.953909763)n48:0.4465689257)n47:3.140887488)n35:1.652670627,12299_1#42:39.58386851)n34:2.003044011)n31:3.465332878,14673_3#84:43.7189124)n30:3.634915189)n2:30.43111374,(((11511_8#58:59.14140427,((((13710_2#68:12.93294647,(14673_2#83:12.73763245,(13710_2#5:20.03160302,(11826_1#77:5.682379797,21999_8#5:20.5157138)n86:0.4325562229)n85:1.372696426)n84:1.611980027)n83:6.629939458,(14673_3#20:15.65308167,11511_7#79:9.986414667)n87:6.493137265)n82:16.51848549,(((13414_2#16:32.54014814,((19341_3#57:11.48815684,(19341_3#8:4.868131774,((19341_3#4:3.932240615,19341_3#13:3.932240615)n95:0.5064681411,(19341_2#175:2.464263636,19341_3#59:5.464263636)n96:0.9744451201)n94:0.4294230185)n93:4.620025069)n92:16.50896749,19341_3#105:23.99712433)n91:5.793023804)n90:3.023106795,(13710_1#35:33.01952764,(13710_1#69:27.42995317,(13414_2#86:22.32469335,(13414_2#48:19.61886736,(14673_3#4:11.06679354,(19084_8#175:6.846893437,14673_2#85:3.930226437)n102:5.886567102)n101:3.885406819)n100:3.289159986)n99:4.355259823)n98:5.589574468)n97:3.127060297)n89:3.368041557,((13414_2#87:30.83940675,((11658_2#50:12.10962649,(19084_7#31:5.082435376,19084_7#21:5.082435376)n107:11.52719112)n106:15.17195982,(13414_4#35:21.98639614,13710_2#15:28.81972914)n108:1.545190171)n105:0.4744874341)n104:1.51355221,((((19341_3#95:9.588488965,((19341_2#173:0.9959587949,19341_3#65:3.995958795)n114:4.403129746,(19341_3#91:1.268352134,19341_3#106:1.268352134)n115:3.130736407)n113:5.189400424)n112:2.018558347,(19341_3#89:10.19200071,(19341_3#86:8.846181746,(19341_3#85:4.958011475,(19341_3#82:2.509245799,(19341_3#23:3.021640281,19341_3#31:4.021640281)n120:1.487605518)n119:2.448765676)n118:3.888170272)n117:1.345818968)n116:1.415046598)n111:9.81897591,18090_1#134:22.42602322)n110:3.874257585,(19341_3#33:23.4220466,12290_2#2:20.4220466)n121:4.878234212)n109:4.46934515)n103:6.411670532)n88:7.483407936)n81:6.942143961,(((14673_1#11:29.33427421,15608_4#32:34.25094121)n124:0.4891168035,13414_3#37:34.15672501)n123:3.821237722,(13414_1#2:10.87488851,13710_2#40:13.95822151)n125:23.18640723)n122:16.04555265)n80:8.951222881)n79:14.1561217,((14673_2#84:18.54423308,13710_2#26:24.71090008)n127:32.1371008,(15277_1#8:38.0622865,13710_2#2:47.8956195)n128:8.119047383)n126:20.28285909)n78:5.084614775,((11822_1#50:43.49904951,19341_3#111:53.08238251)n130:12.82765176,((22841_2#114:41.46887063,14555_4#44:39.46887063)n132:17.52993701,(((11511_7#59:16.81943198,18090_2#12:17.98609898)n135:11.66775982,((15682_2#38:28.60290636,12291_4#40:25.76957236)n137:7.596795024,((13414_1#85:32.23849387,(15682_2#9:18.52552917,15682_2#21:18.77552917)n140:12.87963169)n139:0.5030224748,24775_1#123:37.49151634)n138:3.541518044)n136:5.620824414)n134:14.90159647,19084_8#115:55.55545527)n133:1.443352374)n131:10.91122663)n129:12.88877347)n77:0.4861335811)n1:4.007877699,(((15995_1#17:42.04769628,(17175_7#44:25.24165924,(15995_2#103:0.3561416496,15995_2#158:0.3561416496)n146:24.38551759)n145:21.55603705)n144:36.80888816,(((14913_4#51:24.33949154,(14913_7#77:13.69013085,15873_1#30:12.77346485)n150:10.98269369)n149:16.96033749,(12837_1#54:31.1409244,(14913_7#8:23.81862277,(17175_7#34:16.97573756,14412_1#74:9.475737559)n153:8.009552211)n152:14.90563463)n151:3.408904628)n148:35.87700093,(13414_4#38:45.95544992,(11822_1#87:35.4615923,(14673_2#24:40.44265334,(15608_5#92:43.65778748,13414_2#47:47.99112148)n157:1.284865858)n156:0.5189389632)n155:2.910523626)n154:24.88804703)n147:4.429754488)n143:3.140232829,((14673_1#39:41.48656583,(19341_2#174:43.21670644,19341_3#87:42.21670644)n160:6.936526389)n159:16.33767881,(13710_2#22:44.15193259,13414_1#31:40.81859859)n161:24.50564606)n158:16.50590563)n142:1.296001753)n141:1.940596876,(((((21242_2#149:25.87792295,(16043_2#59:19.65498552,13414_8#93:19.73831852)n168:0.4729374305)n167:0.5382974169,24775_1#60:24.66622037)n166:1.58613237,19341_2#179:26.25235274)n165:29.9583726,(24775_1#86:36.51763808,((12837_5#30:22.11446231,(22841_2#83:26.53689129,(14913_5#90:10.20780891,12837_5#16:3.207808914)n173:16.32908237)n172:3.994238025)n171:2.564643202,17059_8#56:32.26243951)n170:4.421865566)n169:21.69308726)n164:13.96407262,((((14673_2#7:17.40143429,15277_1#10:15.56810029)n177:10.69168532,(14673_4#21:33.35445809,(14673_4#9:24.6056751,(14673_3#1:21.68452822,14673_2#90:20.85119522)n180:5.837812874)n179:3.998782997)n178:0.488661518)n176:3.201505057,(((12291_5#66:13.87033477,11826_1#51:3.370334772)n183:16.83354224,((13414_1#80:17.70419129,14673_3#73:8.620857289)n185:15.87603301,14673_3#86:29.4968903)n184:0.5403197075)n182:4.366113759,17966_5#128:35.23665777)n181:1.807966901)n175:6.536491967,(((12291_4#59:12.52101302,11893_8#13:11.93768002)n188:1.830097391,(14673_1#43:2.554746207,11657_8#17:5.804746207)n189:7.879698202)n187:7.474721721,(21242_2#129:16.14652433,19084_8#167:15.56319033)n190:5.762641802)n186:21.92195051)n174:25.76034832)n163:16.05861795)n162:10.40996195,(13414_1#84:97.0888036,(19341_2#137:80.55664129,((11822_1#34:32.58041116,(16043_2#62:24.31664692,18090_2#172:18.14997992)n199:15.76376424)n198:3.262465758,(11826_1#21:33.09898948,(24775_1#74:28.86019919,19341_3#74:26.86019919)n201:15.90545729)n200:3.410553437)n197:45.38043138)n196:2.282162304)n195:1.804574251)n191:20.18801229,(18090_2#13:54.75212699,(18090_2#17:42.84540576,(18090_2#14:15.01106544,18090_2#19:15.01106544)n194:27.83434032)n193:11.90672123)n192:52.07926315)Root;
