# Supplementary material for: Robust analysis of prokaryotic pangenome gene gain and loss rates with Panstripe
Source: Genome Res. 2023 Jan;33(1):129–40. doi: 10.1101/gr.277340.122 (PMC9977150; doi:10.1101/gr.277340.122)
Supplement: Supplemental Material [file supp_gr.277340.122_Supplemental_Code_0.1.0.tar.gz.zip › panstripe-manuscript-0.1.0/data/spneumoniae/GPSC50_BD.tre]

((21127_1#60:60.22393735,(22841_4#151:50.17559613,((22841_3#116:9.366229923,((22841_2#8:13.77115208,22841_2#161:5.771152076)n7:1.297139986,(22841_3#155:7.665040464,22027_1#73:6.665040464)n8:1.403251598)n6:0.2979378611)n5:28.70617556,15608_5#91:38.82240549)n4:7.103190649)n3:8.215008216)n2:147.6615324,((14673_2#75:16.42886986,14673_2#44:15.51220286)n9:68.38100126,(((11826_1#13:14.80970208,(15682_2#34:21.25753677,(22027_1#138:12.15832828,15608_3#32:14.82499528)n20:5.932541484)n19:7.30216531)n18:37.52071882,(11822_1#32:51.37676134,(14673_3#88:58.64915792,((11826_1#50:46.45467175,(12291_5#27:44.51936513,((11822_1#69:18.47115191,(11826_1#26:5.958065845,(22841_1#161:3.71389205,22841_2#127:4.71389205)n29:15.9108408)n28:12.59641906)n27:10.94026747,((11657_2#56:5.606455826,(15608_3#88:14.47112238,(15682_2#61:9.677846381,15682_2#22:8.511180381)n33:4.209942001)n32:5.718667444)n31:17.49344583,(15608_2#64:13.87851029,11822_1#76:14.29517729)n34:8.721391369)n30:5.894850718)n26:15.69127875)n25:2.101973622)n24:2.8984852,((((14673_3#25:1.983164065,14673_1#16:2.566497065)n38:12.27360143,((15608_3#27:7.565775765,15608_2#66:7.315775765)n40:2.64354772,(14673_3#14:10.66854399,19084_8#159:7.585210994)n41:2.124112491)n39:2.797442006)n37:25.3383082,((11826_1#7:8.783205543,11657_2#18:9.616538543)n43:28.50220262,11822_1#11:37.11874116)n42:0.3096655315)n36:3.125659782,(15608_4#13:54.67789398,((14673_2#28:8.118074446,(14673_1#17:3.868764931,(11822_1#47:0.4008800403,11511_7#36:0.4842140403)n48:1.967884891)n47:1.249309515)n46:22.16802038,((12291_5#39:15.53959548,(22027_1#161:15.46748705,(22667_7#154:7.947887412,(22841_3#88:1.832975877,22841_2#21:8.832975877)n53:2.114911535)n52:7.519599637)n51:12.48877543)n50:8.204341005,(14673_1#31:19.66406443,((11511_7#16:9.666180154,(13414_4#24:8.959801457,11657_2#2:7.043134457)n57:2.206378697)n56:6.446656149,((11826_1#57:2.143840036,11826_1#37:1.310506036)n59:11.85713123,15608_2#46:15.00097126)n58:1.36186504)n55:2.884562123)n54:6.329872058)n49:0.2921583388)n45:14.47513216)n44:1.542839495)n35:8.382423473)n23:0.2960009707)n22:1.560936417)n21:1.203659559)n17:0.3014535822,(14673_2#6:31.07947991,((11657_2#52:13.0507786,11657_8#1:14.6341116)n16:1.192256777,((15608_2#82:10.76105764,(11826_1#30:8.131146204,13414_4#18:10.7978132)n15:2.379911431)n14:0.3073355299,19084_8#154:11.06839317)n13:3.174642215)n12:15.08644453)n11:22.63572757)n10:29.09466364)n1:110.7422657)Root;
