# Supplementary material for: Robust analysis of prokaryotic pangenome gene gain and loss rates with Panstripe
Source: Genome Res. 2023 Jan;33(1):129–40. doi: 10.1101/gr.277340.122 (PMC9977150; doi:10.1101/gr.277340.122)
Supplement: Supplemental Material [file supp_gr.277340.122_Supplemental_Code_0.1.0.tar.gz.zip › panstripe-manuscript-0.1.0/data/spneumoniae/GPSC51_BD.tre]

(((12837_4#21:59.68435576,(15531_5#80:42.20941096,(15531_6#11:1.337983356,15531_5#73:1.337983356)n70:41.03809461)n69:20.8082778)n68:31.3245656,((22841_2#173:37.6246555,((((14555_4#33:31.07605104,(14936_4#8:4.222543496,12162_1#37:3.555877496)n77:30.52017354)n76:0.9295203789,((17175_6#33:12.75708353,15841_1#52:12.09041753)n79:19.35402323,((14410_8#59:23.17691233,(12291_6#61:17.38362503,14412_2#38:15.80029203)n82:11.2932873)n81:2.083423219,(14555_4#83:0.4467272126,14555_4#11:0.4467272126)n83:29.39694134)n80:3.267438209)n78:0.5611306582)n75:1.481851471,14936_4#52:37.15408889)n74:7.741263025,(12291_6#84:17.18218521,12837_1#10:10.34885221)n84:26.4631667)n73:0.5626365846)n72:2.811416036,(21999_7#177:21.36787144,((21999_8#36:14.60732814,(21242_2#147:13.1214762,(21999_7#115:5.25136791,21999_8#28:6.16803491)n89:7.953441287)n88:0.4858519471)n87:4.313278278,(21999_8#116:18.91578676,(21999_7#138:16.4803478,(21485_4#4:15.67068243,21127_2#77:12.17068243)n92:0.4763323763)n91:1.185438955)n90:0.5048196639)n86:2.947265013)n85:26.3182001)n71:50.07284983)n1:27.83281229,((19341_2#149:42.7274483,((14410_6#51:1.670388518,14410_6#29:1.003721518)n5:40.23860263,(15531_6#83:6.923537434,14410_5#40:7.256871434)n6:31.56878672)n4:14.06845715)n3:28.10788982,(((13415_4#61:26.93297918,(12837_5#32:22.01063235,12837_5#1:23.34396535)n10:2.922346827)n9:47.19992405,((16288_4#36:29.97380094,(16288_4#41:29.40287141,16288_6#65:31.40287141)n13:0.5709295313)n12:44.41557902,(16043_2#91:55.59511845,(22841_1#55:4.629953706,(22841_1#25:0.6155322167,22841_4#12:1.615532217)n16:3.014421489)n15:56.29849774)n14:12.37759552)n11:5.32685627)n8:2.500081068,(((14555_3#86:25.17957092,(12837_1#48:18.55932183,(12837_5#59:10.28780901,14913_6#80:19.28780901)n21:7.771512819)n20:4.203582096)n19:2.393482137,17175_6#66:30.15638606)n18:2.259732186,((12837_2#45:23.90540526,(12162_1#90:18.40650247,(17150_5#27:0.538894304,17150_5#74:0.372227304)n25:15.86760817)n24:12.33223579)n23:2.606761929,((17150_6#20:26.71195103,((14555_3#27:12.60636626,(17175_5#79:12.41545024,12291_6#63:14.08211724)n30:2.94091602)n29:2.171004684,(17059_8#42:16.51928581,(12837_2#27:9.332911706,(17059_6#24:15.57159499,((15841_4#60:0.339531416,15841_4#38:0.506198416)n35:12.90157223,17175_8#70:15.65777065)n34:1.580491341)n33:0.4279827184)n32:0.5197081055)n31:2.841418135)n28:5.017913084)n27:8.287374985,(12162_1#21:32.50576548,(17150_6#90:33.28857665,(((17059_8#14:0.3643568686,17059_8#8:0.6143568686)n40:22.84256364,(17150_6#36:24.99225025,(13415_8#23:3.48977662,(15841_2#18:4.943852823,(15841_5#22:0.3940531563,15841_5#30:0.3940531563)n44:4.549799667)n43:0.5459237969)n42:16.16913963)n41:0.548004266)n39:7.202150469,(15874_1#5:27.70598461,(14936_4#69:29.23535637,(14410_8#88:23.11947714,(12837_4#65:19.1803879,((15841_2#65:14.56109412,13415_4#94:10.31109412)n50:9.162221687,((15995_1#78:1.889276576,(15731_8#21:1.253710483,15841_1#42:1.253710483)n53:0.5522330928)n52:19.61471969,(15995_1#113:23.24474517,((((15995_2#15:1.910233516,15995_2#172:1.910233516)n58:6.065678398,(15841_2#13:2.254752511,15841_2#84:0.2547525109)n59:3.721159404)n57:5.005595438,(15995_1#128:12.29361059,18090_5#41:9.293610593)n60:0.5212297594)n56:9.279745911,(((14555_4#35:14.99906391,15841_2#55:15.41573091)n63:1.955707366,(14913_5#59:17.85146459,14257_1#75:12.60146459)n64:1.269973691)n62:1.743173506,((15841_1#64:0.6990811615,15841_1#24:0.6990811615)n66:14.46467533,(15995_2#146:17.73269578,15841_4#63:17.39936178)n67:1.43106071)n65:1.86752229)n61:1.229974481)n55:1.31682591)n54:2.009251093)n51:0.4693195366)n49:0.4570721007)n48:1.772422231)n47:1.282546232)n46:0.4706282458)n45:1.703086369)n38:0.4628386657)n37:1.300521827)n36:0.4935605404)n26:0.5128411705)n22:0.9872850608)n17:47.80019906)n7:1.702353814)n2:41.50639554)Root;
