# Supplementary material for: Robust analysis of prokaryotic pangenome gene gain and loss rates with Panstripe
Source: Genome Res. 2023 Jan;33(1):129–40. doi: 10.1101/gr.277340.122 (PMC9977150; doi:10.1101/gr.277340.122)
Supplement: Supplemental Material [file supp_gr.277340.122_Supplemental_Code_0.1.0.tar.gz.zip › panstripe-manuscript-0.1.0/data/spneumoniae/GPSC52_BD.tre]

(((15873_1#59:12.54303929,((15841_5#16:1.020138509,15873_1#80:1.353472509)n21:5.986925954,((((17138_3#91:0.2743334576,17138_3#19:0.1910004576)n25:4.631003387,((15995_2#58:0.9100735096,15995_2#129:0.9100735096)n27:1.306532484,15841_2#33:0.2999399933)n26:3.522063851)n24:0.3240123508,17175_4#79:5.479349195)n23:1.535739359,((15841_5#5:2.047211284,15874_1#9:0.2972112838)n29:0.8938371911,(15731_8#40:0.332468025,15731_8#48:0.332468025)n30:0.7752474499)n28:2.407373079)n22:1.658642909)n20:5.285974827)n19:72.05008356,(12837_3#35:78.55794837,(((12837_3#81:14.52396261,((17059_7#44:10.59048898,13415_4#62:5.257155978)n36:4.810215343,(15874_1#40:9.214255265,14913_5#21:11.29758826)n37:5.353116057)n35:5.539924289)n34:1.311141268,15995_1#81:19.66843688)n33:26.44048153,((14555_4#61:27.54627364,(12837_3#36:9.510813803,14913_2#12:15.1774808)n40:12.53545984)n39:1.015107758,((((((17138_3#87:14.46606604,(15841_3#24:2.808618746,(17175_7#46:3.851203498,15841_3#21:1.434536498)n48:1.540749248)n47:8.40744729)n46:3.334835859,(15841_5#12:14.00849499,15731_8#89:12.00849499)n49:0.292406901)n45:3.316760459,((14410_8#87:10.32646012,(14723_6#18:6.941456741,17138_4#42:11.02478974)n52:3.385003383)n51:3.165210705,(15995_1#112:11.53498471,(15873_1#73:7.638993597,(15995_2#163:8.861749239,(15995_2#67:2.472855679,15873_1#68:0.5561896787)n56:6.305559561)n55:0.9439113577)n54:1.895991118)n53:6.956686114)n50:1.292658525)n44:1.481196793,(15995_2#82:10.93276086,(17175_5#89:7.650514847,(13415_6#59:5.065390944,17175_6#79:6.065390944)n59:1.335123902)n58:0.2822460131)n57:10.41609829)n43:4.144111715,(16399_7#4:8.646049044,(15873_3#56:1.015261455,(17794_7#12:0.9015746604,15873_2#13:0.8182416604)n62:0.2803527946)n61:6.88078759)n60:13.18025582)n42:3.959150392,((14936_4#87:16.28003538,(17059_6#7:12.82911362,(17150_4#22:5.641644576,15841_4#50:6.891644576)n66:5.187469049)n65:2.450921758)n64:3.784359328,((15995_1#185:17.66713123,((14913_5#3:11.4402634,17175_6#70:8.440263397)n70:5.784421099,(12837_5#2:9.203492427,(((17059_6#47:0.3497139864,17059_6#55:0.3497139864)n74:12.19791258,(15995_2#23:9.334821331,(14913_7#5:5.293756284,(17175_4#50:0.8011360431,(17059_8#62:0.2970027598,(17138_3#20:0.1502306155,17059_8#61:0.1502306155)n79:0.1467721443)n78:0.5041332833)n77:4.159286241)n76:3.041065047)n75:4.546139235)n73:1.197046918,((17175_8#58:8.34685712,14913_5#76:7.34685712)n81:6.332359002,(15731_8#14:6.962821017,(13415_8#67:7.283081824,14566_6#40:8.449748824)n83:0.2630721935)n82:2.716395104)n80:1.232124362)n72:1.625484943)n71:0.8545260692)n69:0.2757797309)n68:0.3085913502,((17175_6#50:11.60086063,15873_1#10:12.76752763)n85:1.200544791,(17150_6#88:16.52691146,(14412_1#14:10.66213205,(14412_2#68:11.19445892,(17138_3#6:15.09705715,(13415_6#15:6.835458463,((14913_5#87:4.600974136,14913_4#11:3.267641136)n92:8.374986058,((15995_1#116:0.6675016965,(15841_4#86:0.3998896615,(15841_4#7:0.2360612504,15995_1#124:0.2360612504)n96:0.1638284111)n95:0.2676120351)n94:1.852256813,(15841_2#39:0.2828723689,(15995_1#155:0.3356164336,15841_4#64:0.3356164336)n98:1.530588935)n97:0.653553141)n93:10.20620168)n91:0.2761642702)n90:0.7615986823)n89:0.2640687704)n88:1.217673138)n87:0.2814464063)n86:0.2744939587)n84:2.007650157)n67:2.255339133)n63:9.137726544)n41:1.109260148)n38:19.38087)n32:36.36569696)n31:0.2851744829)n1:123.9607932,(((12837_2#73:5.067218721,((17175_4#44:10.46497621,((((15841_2#24:5.35571929,17059_6#72:5.93905229)n10:2.471318432,(((15841_1#92:0.2453814021,(15874_1#8:2.283926161,15841_5#88:0.1172591608)n14:0.1281222413)n13:0.7698524735,15841_1#4:1.348567876)n12:1.829670585,17059_7#17:6.094904461)n11:2.565466261)n9:1.205814451,(14555_3#58:3.876432637,12837_5#15:2.459765637)n15:1.156419535)n8:0.2179444835,15841_5#27:7.167463656)n7:0.2141795527)n6:0.2220732757,(15841_6#46:5.386695651,(14913_3#73:6.0107263,(14555_4#87:6.631740719,14257_1#68:3.465073719)n18:1.295652581)n17:0.2926353516)n16:1.217020833)n5:1.546836237)n4:1.939907724,17175_5#6:11.92379345)n3:1.145048446,17175_6#29:13.15217489)n2:194.4017412)Root;
