# Supplementary material for: Robust analysis of prokaryotic pangenome gene gain and loss rates with Panstripe
Source: Genome Res. 2023 Jan;33(1):129–40. doi: 10.1101/gr.277340.122 (PMC9977150; doi:10.1101/gr.277340.122)
Supplement: Supplemental Material [file supp_gr.277340.122_Supplemental_Code_0.1.0.tar.gz.zip › panstripe-manuscript-0.1.0/data/spneumoniae/GPSC53_BD.tre]

(((12290_2#48:67.21115338,14936_5#60:68.29448738)n3:76.41689131,((17870_7#176:31.14014386,(15378_3#33:21.64591244,(15378_3#89:12.93639046,(12290_2#32:1.459692004,15378_3#44:3.876358004)n8:8.893365455)n7:7.292854981)n6:9.910898419)n5:46.81333929,((((14936_5#57:1.882191001,14936_5#46:1.715525001)n12:19.16835253,(12378_2#68:8.595855439,12290_3#38:1.595855439)n13:9.954688089)n11:14.65586635,((((15378_2#92:3.183799207,(15531_2#41:1.365344802,12290_2#68:1.365344802)n18:1.985121405)n17:17.87986877,9789_4#68:21.23033498)n16:6.613890786,(9789_2#19:15.99021808,9789_2#35:14.99021808)n19:11.93734069)n15:3.46025663,(18456_1#28:27.01492067,9789_3#52:21.84825467)n20:8.62289472)n14:4.568594483)n10:9.739577464,(((15531_3#93:30.51144916,((17870_7#103:5.725168158,17870_7#112:5.725168158)n25:17.64394465,(15531_2#22:1.870526843,9789_4#29:1.703859843)n26:17.41525296)n24:7.225669352)n23:4.40710098,(15378_3#56:8.95490245,(15378_3#76:3.977996627,(17870_7#134:2.375501686,17870_7#138:2.625501686)n29:1.435827941)n28:5.476905823)n27:20.71364769)n22:7.618579589,9789_4#45:38.37046273)n21:7.575524614)n9:31.8408288)n4:66.34122854)n2:165.8389845,((19341_2#124:162.3646111,(((17428_8#119:14.64793071,(17428_8#152:3.319550346,17794_7#18:4.236217346)n34:11.32838037)n33:44.1764753,(15378_2#44:7.149504,(14520_4#73:4.674916401,14520_4#86:5.174916401)n36:2.641254599)n35:51.25823502)n32:50.95354709,((15873_2#14:5.019102786,(15873_2#46:2.088208732,15873_2#26:2.088208732)n39:3.014227054)n38:21.07677097,((17428_8#117:8.040151354,(((17428_8#130:2.781668106,17794_7#91:2.531668106)n44:1.06666849,17428_8#124:3.681669596)n43:1.663075581,19183_3#16:5.094745178)n42:3.112073177)n41:7.329574822,(17794_8#84:8.345918577,(14520_7#31:4.014123079,14520_4#16:4.097456079)n46:3.998462498)n45:7.273807599)n40:10.89281358)n37:83.09874635)n31:64.83665798)n30:19.6922019,(((17794_7#39:41.43009664,(17794_8#81:5.45341384,19183_3#9:5.37008084)n53:36.1433488)n52:72.34664448,(((19183_3#101:80.51484653,(11791_1#59:53.9719238,((14520_7#24:7.493537748,(14520_5#9:5.186934406,15531_4#79:4.686934406)n60:2.806603342)n59:45.72459044,16399_7#48:53.88479518)n58:11.25379562)n57:14.70958873)n56:11.04185564,(19183_3#5:6.40216496,(17428_8#190:2.633323896,(17794_7#94:1.290587553,17794_7#138:1.123920553)n63:1.509403344)n62:3.768841064)n61:83.82120321)n55:15.18377844,((17428_8#170:38.35946021,((17794_7#42:7.966039784,((15873_3#28:4.388709873,(16399_6#38:3.358481363,(17428_8#161:2.366209963,15873_2#31:2.532876963)n71:0.9922713993)n70:1.030228511)n69:1.415814227,14520_5#86:5.971191101)n68:1.661515683)n67:3.358580211,15873_3#42:10.74128699)n66:27.20150621)n65:49.11504076,(((((14520_4#67:4.733726342,((14520_4#78:2.106570935,(15873_5#22:0.8588792245,15873_2#22:1.192212225)n79:1.081025711)n78:1.58087072,15873_2#19:3.520775655)n77:1.379617687)n76:4.345358375,(15873_2#44:4.278071232,14520_5#34:4.278071232)n80:4.884346485)n75:9.660908498,((14520_7#49:6.707469881,(((14520_7#39:2.959745941,14520_7#19:2.876412941)n85:1.034267292,16399_5#52:4.077346233)n84:1.142751821,14520_4#3:5.053432055)n83:1.570704826)n82:5.152647429,(14520_5#38:4.310270024,15873_2#33:4.476937024)n86:7.799847286)n81:6.629875905)n74:5.22097204,((15873_2#21:5.973267815,15873_3#46:5.889934815)n88:3.631369991,(17428_8#173:6.060754852,15873_3#27:5.977421852)n89:3.627215955)n87:14.10632745)n73:50.95703225,(((17794_7#131:3.347230604,(17428_8#159:1.732728101,17428_8#138:1.566062101)n93:1.947835502)n92:2.525863829,17794_7#102:5.873094432)n91:45.44425674,(14520_7#63:8.490925558,(14520_5#15:6.024012734,(14520_5#4:4.058382006,(16453_2#34:2.894284447,14520_7#69:2.477617447)n97:1.330764558)n96:1.882297728)n95:2.716912824)n94:42.65975861)n90:23.60064633)n72:12.38983646)n64:18.26597965)n54:7.7862605)n51:55.59549095,((16399_7#46:6.082143514,(14520_5#48:3.381422058,15873_2#30:3.548089058)n50:2.784054456)n49:127.2368987,14723_2#48:121.3190423)n48:35.6365228)n47:25.10124792)n1:115.0768832)Root;
