# Supplementary material for: Robust analysis of prokaryotic pangenome gene gain and loss rates with Panstripe
Source: Genome Res. 2023 Jan;33(1):129–40. doi: 10.1101/gr.277340.122 (PMC9977150; doi:10.1101/gr.277340.122)
Supplement: Supplemental Material [file supp_gr.277340.122_Supplemental_Code_0.1.0.tar.gz.zip › panstripe-manuscript-0.1.0/data/spneumoniae/GPSC54_BD.tre]

(((17870_7#91:93.15024199,((((9716_7#25:1.202919817,15378_4#85:1.202919817)n80:16.75527241,(((17870_7#174:9.43939357,((15378_2#95:2.521467509,15531_2#20:2.271467509)n85:7.004461061,(15531_4#23:1.143622246,(18456_1#71:0.7796657299,(18456_1#72:0.3033487813,18456_1#76:0.3033487813)n88:0.4763169486)n87:0.3639565157)n86:12.13230632)n84:0.580132)n83:4.262315415,(9789_2#55:9.861834963,18456_1#69:15.02850196)n89:3.089874021)n82:0.5411791678,(15531_4#11:0.4798407759,18456_1#51:0.4798407759)n90:18.01304738)n81:3.965304074)n79:62.88063954,14936_5#65:80.50549877)n78:4.577583801,(9789_2#41:65.04551528,15531_3#8:68.04551528)n91:18.03756729)n77:2.733826426)n76:0.6482514307,((14723_4#45:20.31501066,(14723_4#11:1.72867799,14723_4#24:1.72867799)n94:17.58633267)n93:2.334428666,(14723_6#11:1.803366933,14723_4#76:1.803366933)n95:18.84607239)n92:66.8157211)n1:64.59546011,(14913_5#46:128.5678065,((17870_8#49:44.11394391,((15531_4#10:1.042330192,18456_1#21:1.042330192)n70:14.66492012,((((15378_3#30:0.5683273633,15531_2#14:0.3183273633)n74:1.154060284,(9789_5#68:0.7506992704,15531_2#5:0.9173662704)n75:0.7216883767)n73:2.695408069,18456_1#42:9.167795716)n72:4.952407019,17794_8#171:14.37020274)n71:1.587047578)n69:38.4066936)n68:74.67489259,(((14412_2#63:33.57142293,((14412_2#59:28.32701253,(17150_4#66:19.87184147,(14723_3#88:15.69977536,17059_6#59:18.94977536)n56:4.33873311)n55:8.205171057)n54:4.427698709,14723_4#34:32.67137824)n53:0.6500446923)n52:20.82661101,(((13415_6#5:31.08351496,(12837_2#11:19.83521759,(13415_7#67:22.07810203,(13415_7#46:14.16450763,((13414_8#88:5.28582119,14257_1#31:6.78582119)n64:1.714130016,17138_4#4:12.58328421)n63:4.331223423)n62:8.2469274)n61:1.673782563)n60:7.081630372)n59:14.17118247,(14410_8#26:35.51100319,14412_2#43:37.76100319)n65:8.577027247)n58:0.6818817318,(12837_4#86:40.97156283,(15873_1#84:31.76915815,12837_2#34:25.26915815)n67:14.53573868)n66:1.79834934)n57:7.211454771)n51:4.782134103,((14566_4#81:42.91379861,(12837_2#41:32.72834366,(13470_1#13:34.4160097,14412_2#92:34.9160097)n8:2.895666961)n7:7.518787947)n6:9.516050835,(((15841_3#38:42.30186656,((12837_5#34:15.61018096,(15841_1#35:15.57667184,15995_1#28:15.66000484)n14:4.450176119)n13:5.210793712,(14412_1#68:23.66128615,(((17059_6#71:18.17568946,((12837_2#54:7.77579593,((14410_8#40:9.247431717,((13415_6#76:8.326334774,(17059_8#20:8.173686081,(17138_3#1:5.824745485,12837_4#45:1.574745485)n26:0.5989405959)n25:3.152648693)n24:1.366464897,17150_4#88:10.52613267)n23:0.5546320464)n22:0.5984242288,17150_5#28:11.84585595)n21:0.6799399843)n20:1.823741085,(13414_8#50:7.017624232,(14555_3#77:7.965143377,(14913_5#68:10.13162698,13415_4#58:3.548293985)n29:3.583516392)n28:0.6358138553)n27:3.081912784)n19:1.992819447)n18:0.5921096405,(14566_4#83:9.10604285,(12837_1#62:2.688971736,14412_1#19:4.272304736)n31:2.250404114)n30:6.995090253)n17:0.5851810376,13414_8#89:13.18631414)n16:7.891639008)n15:0.6596885204)n12:15.14755889)n11:0.6367487137,((13414_8#87:27.03507222,((17138_4#24:25.95515362,(15873_1#2:2.182231177,(15841_3#44:0.3190393303,15841_4#16:1.98570533)n37:2.029858847)n36:21.93958945)n35:5.962870085,((14257_1#91:18.63760897,14412_1#17:18.55427597)n39:4.5648668,(13415_7#66:15.71158079,14913_6#77:17.87824679)n40:8.407561978)n38:3.63221494)n34:1.867048513)n33:10.2625584,(15841_5#90:1.790321371,15841_2#67:1.790321371)n41:38.59064325)n32:0.6409846491)n10:10.49361416,(15841_3#23:45.18247835,((15995_1#39:1.715833132,15995_1#70:1.715833132)n50:39.88067851,(((17059_8#28:0.4591858179,17059_8#36:0.4591858179)n48:23.79146738,(12837_4#39:13.24644035,17175_4#8:19.91310735)n49:4.837545848)n47:17.77824597,((13415_4#84:9.666554828,12837_4#6:8.666554828)n46:1.733735559,12837_3#26:10.23362439)n45:25.21194178)n44:2.484279474)n43:1.835966703)n42:7.999751086)n9:2.414286012)n5:4.166985598)n4:66.02533546)n3:0.6123029632)n2:28.49281407)Root;
