# Supplementary material for: Robust analysis of prokaryotic pangenome gene gain and loss rates with Panstripe
Source: Genome Res. 2023 Jan;33(1):129–40. doi: 10.1101/gr.277340.122 (PMC9977150; doi:10.1101/gr.277340.122)
Supplement: Supplemental Material [file supp_gr.277340.122_Supplemental_Code_0.1.0.tar.gz.zip › panstripe-manuscript-0.1.0/data/spneumoniae/GPSC55_BD.tre]

((22841_2#87:20.12298015,((22841_2#15:11.43975474,((22667_8#73:2.817516288,(22841_2#35:4.471063198,22841_4#28:2.471063198)n6:2.34645309)n5:4.269678285,(22841_4#75:0.3916714752,22841_4#146:0.3916714752)n7:9.695523098)n4:0.3525601695)n3:2.238032787,((22841_2#90:8.973416326,((((22841_4#180:1.74835916,22841_4#88:1.74835916)n13:0.2865809589,22841_2#125:4.034940119)n12:1.097881234,(22841_1#118:3.006929814,22841_2#94:4.006929814)n14:1.125891539)n11:0.9404994818,22841_1#100:3.073320835)n10:2.900095491)n9:4.051075649,((22027_1#116:5.996720092,(((22027_1#111:0.6942413015,((22841_4#137:1.49952355,(22841_1#124:1.042858716,22841_2#73:2.042858716)n22:2.456664834)n21:0.917896096,(22841_2#27:3.539008381,(22841_2#68:4.259924843,(22841_4#58:1.033331684,22841_2#88:4.033331684)n25:0.2265931583)n24:0.2790835383)n23:0.8784112651)n20:0.2768216554)n19:3.384881655,((22841_4#111:1.53699922,(22841_1#128:2.234455191,22841_2#92:3.234455191)n28:0.3025440284)n27:2.550583588,(22667_7#145:0.7413881438,22841_2#61:5.741388144)n29:0.3461946639)n26:2.991540148)n18:1.636262672,(((22841_3#108:1.95825243,(((22841_4#72:4.492664365,22841_4#186:5.492664365)n35:0.425808872,(22841_2#51:6.65292547,((22841_1#132:3.841217164,(22841_4#51:0.7880674809,(22841_1#165:1.931496131,22841_4#82:0.9314961306)n40:0.8565713504)n39:1.053149683)n38:1.070687544,(22841_4#44:2.244741318,(22841_1#182:1.105238669,22841_4#175:1.105238669)n42:2.139502649)n41:0.66716339)n37:0.7410207619)n36:0.2655477668)n34:0.8122966905,((22841_1#186:4.158365926,(22841_4#162:3.872302747,(22841_1#35:0.3194814935,(22841_4#34:0.4652119903,22841_4#86:1.46521199)n47:0.8542695032)n46:1.552821253)n45:0.2860631797)n44:1.30932845,((22841_4#182:3.047487196,(22841_2#43:2.054534941,22841_1#134:1.054534941)n50:1.992952255)n49:3.154741006,(22841_2#53:6.699488046,((22841_1#150:3.703555949,((22841_2#75:4.359625955,(22841_1#69:1.079360422,22841_4#158:2.079360422)n56:0.2802655334)n55:0.6324102454,(22841_1#142:2.756671441,(22841_1#137:3.220259735,(22841_2#50:3.286247263,((22841_1#138:0.5652764104,22841_2#93:1.56527641)n61:1.454951555,(22841_2#39:0.9243590355,22841_2#107:1.924359036)n62:1.09586893)n60:0.2660192976)n59:0.934012472)n58:0.5364117064)n57:0.2353647593)n54:0.7115197487)n53:0.7698645078,(22841_2#89:2.352679385,22841_2#22:1.352679385)n63:4.120741072)n52:0.2260675893)n51:0.5027401554)n48:0.2654661741)n43:0.263075551)n33:1.227482503)n32:0.5528730659,((22841_4#84:4.30519356,(22841_2#101:5.097628478,(22841_4#157:2.359232438,(22841_4#169:0.7389888994,22841_4#177:0.7389888994)n68:1.620243538)n67:0.7383960408)n66:1.207565081)n65:2.857758708,22841_3#40:1.162952268)n64:0.3481732285)n31:0.9157140193,22841_1#101:7.426839515)n30:0.2885461126)n17:0.2813344636)n16:0.8762577382,((22841_2#82:10.27540384,(((((22841_2#130:4.55529882,22667_7#169:0.5552988197)n75:0.7637475758,((22841_4#176:1.913513424,((22841_2#18:1.683667276,22841_1#121:1.683667276)n79:1.024481199,(22841_4#153:1.120919229,(22841_1#133:1.652335335,22841_1#163:1.652335335)n81:0.4685838937)n80:0.5872292464)n78:0.205364949)n77:1.120181205,22841_4#80:3.033694629)n76:0.2853517661)n74:0.3016762387,(22841_2#9:4.334074482,22027_1#162:1.334074482)n82:0.2866481524)n73:0.288123582,22841_4#99:2.908846216)n72:2.516002654,(22841_4#70:5.434358806,(22841_2#36:1.243067915,22841_1#155:1.243067915)n84:5.191290891)n83:0.9904900644)n71:2.850554965)n70:0.2867609812,(22841_2#96:5.791813954,(23164_8#73:2.90144557,(22841_4#173:2.177225417,(22841_2#19:1.469731091,22841_1#139:1.469731091)n88:1.707494326)n87:0.7242201525)n86:0.890368384)n85:5.770350863)n69:0.3108130135)n15:1.151514145)n8:1.653295554)n2:6.445192624)n1:62.82396151,11658_2#95:78.53027467)Root;
