# Supplementary material for: Robust analysis of prokaryotic pangenome gene gain and loss rates with Panstripe
Source: Genome Res. 2023 Jan;33(1):129–40. doi: 10.1101/gr.277340.122 (PMC9977150; doi:10.1101/gr.277340.122)
Supplement: Supplemental Material [file supp_gr.277340.122_Supplemental_Code_0.1.0.tar.gz.zip › panstripe-manuscript-0.1.0/data/spneumoniae/GPSC56_BD.tre]

(20925_3#39:962.5853877,(20957_7#121:243.8343078,((((16288_7#66:17.73350017,(20925_3#107:13.72094762,(16288_7#47:11.33790168,16288_4#33:14.75456768)n7:0.8830459389)n6:5.512552545)n5:0.8364790822,16288_3#1:14.40331225)n4:7.743597374,(16288_4#73:28.38664723,16288_8#64:28.71998023)n8:3.010262392)n3:158.3725751,((19084_7#41:139.8759597,22841_1#11:137.8759597)n10:6.548206955,(14412_1#30:122.1544658,((14566_4#88:13.4807492,(14723_4#37:2.913202885,((14723_4#33:0.5158338677,14723_3#89:0.5158338677)n16:1.380104555,(14723_4#9:0.7228362362,14723_4#25:0.7228362362)n17:1.173102186)n15:1.017264462)n14:11.31754631)n13:79.46787968,(((14412_1#15:26.1000436,((13414_8#21:12.48452462,(17175_8#22:7.974736145,(13415_6#12:0.9965884039,(14913_4#44:2.458437693,13415_8#34:0.458437693)n44:1.038150711)n43:2.144814741)n42:12.25978847)n41:4.708210111,(14913_6#64:17.16910463,(14566_5#45:7.603512294,(((17138_3#79:7.883637709,(14913_5#49:5.027256489,14410_8#53:1.527256489)n50:1.43971422)n49:1.064533294,14566_5#87:4.531504003)n48:0.6537247871,14913_5#56:8.51856279)n47:2.418283504)n46:5.815592333)n45:7.523630102)n40:6.657308874)n39:0.8955660441,((17059_7#40:13.3276225,14913_6#4:14.4942895)n52:12.77405039,((14555_4#43:14.04767771,14410_8#28:9.547677715)n54:8.790734279,((13470_1#63:13.75318674,(((17150_5#24:14.40030448,((((13414_8#53:2.183538866,14566_4#30:5.350205866)n63:1.32815685,((14555_4#78:4.835134185,(14913_5#36:2.738886361,14913_7#76:1.822219361)n66:4.262914825)n65:2.662739476,(14555_4#46:2.437306432,15841_2#27:0.6873064321)n67:5.060567229)n64:0.7638220538)n62:0.5489423873,15731_8#55:6.977305103)n61:2.072089325,12837_2#7:5.132727428)n60:0.6009100499)n59:2.592007804,14913_2#38:14.65897928)n58:3.590968181,12837_1#46:11.66661346)n57:0.6699062822)n56:3.721417499,(((14913_3#65:8.553468151,((14893_8#2:3.218412251,(14412_2#86:2.826335723,14913_3#26:3.576335723)n73:4.142076528)n72:1.7245607,13470_1#48:4.776305951)n71:0.7771621998)n70:6.240390397,(12837_2#48:7.834033519,17175_8#63:16.58403352)n74:2.709825029)n69:1.690862643,((14566_5#63:1.401411048,14913_4#41:3.151411048)n76:14.5231028,((17175_8#85:17.02844892,(14913_2#62:8.700089712,(14936_4#62:4.956690867,(17175_8#29:3.500886235,17150_6#76:3.667553235)n81:2.705804632)n80:5.160064845)n79:5.66169321)n78:2.203285817,((13415_5#57:6.705974432,14913_3#72:11.28930843)n83:4.113212595,(14566_4#31:11.74648887,((17175_7#32:10.84221387,14913_7#41:9.008880875)n86:2.824025011,(17175_6#4:9.070357265,(14913_5#11:3.816478564,(17175_8#27:4.215179583,(17150_6#7:3.701266705,17175_8#30:3.451266705)n90:0.5972458777)n89:0.601298981)n88:8.253878701)n87:0.7625486211)n85:2.580249988)n84:1.822698153)n82:0.9125477122)n77:0.9427791133)n75:1.060207339)n68:4.073216052)n55:0.78047475)n53:2.013260894)n51:4.643936759)n38:57.28435752,((12162_1#34:42.53465638,(14723_3#66:2.126952465,((14723_3#86:0.6856072443,14723_3#75:0.6856072443)n37:0.9583050253,14723_3#93:1.64391227)n36:0.4830401957)n35:38.40770392)n34:30.2999906,(((((15531_2#87:15.80856114,((19341_2#49:18.1623339,(9789_4#36:7.284149262,12290_3#61:6.700815262)n27:5.461518633)n26:0.7895540411,12378_2#55:13.20188794)n25:2.106673206)n24:16.82799191,9789_3#19:27.13655306)n23:3.327736854,(15378_4#30:15.25286016,(17794_7#80:5.353483564,19341_2#41:6.936816564)n29:10.9827106)n28:23.21142975)n22:2.310442317,17870_7#135:37.85806623)n21:9.836448976,((17870_7#190:15.021669,(17870_7#100:13.95251973,(17870_8#160:9.777622163,14936_6#95:3.277622163)n33:2.258230569)n32:10.06914927)n31:25.11100866,18456_1#125:34.71601066)n30:3.645170545)n20:22.30679878)n19:15.11198718)n18:7.751994712)n12:30.12250389)n11:20.60303389)n9:41.59531809)n2:58.39815602)n1:712.5010799)Root;
