# Supplementary material for: Robust analysis of prokaryotic pangenome gene gain and loss rates with Panstripe
Source: Genome Res. 2023 Jan;33(1):129–40. doi: 10.1101/gr.277340.122 (PMC9977150; doi:10.1101/gr.277340.122)
Supplement: Supplemental Material [file supp_gr.277340.122_Supplemental_Code_0.1.0.tar.gz.zip › panstripe-manuscript-0.1.0/data/spneumoniae/GPSC58_BD.tre]

(((15531_6#90:3.325969314,((15531_5#71:0.6271817228,15531_5#87:0.6271817228)n32:0.5678747609,15531_5#70:1.195056484)n31:2.13091283)n30:18.46495319,(15531_7#3:19.3156547,((14520_5#6:4.617544186,(17794_7#93:1.419594339,((16399_6#8:0.2682119748,16399_6#10:0.5182119748)n38:0.4985229432,16399_6#13:1.016734918)n37:0.4861924205)n36:3.447949848)n35:12.70666625,(15531_7#30:12.62400325,(((14410_4#72:2.373963555,(14410_4#74:1.205322661,14410_6#58:0.3719886606)n43:1.251974894)n42:6.79943485,((15873_5#85:1.396905667,(16399_5#16:1.123213635,((16399_5#80:0.7345565394,(16399_5#70:0.8006572907,(15873_4#77:0.2426365719,15873_4#61:0.3259695719)n50:0.1413547188)n49:0.1838992488)n48:0.2102095259,16399_5#75:0.9447660654)n47:0.2617805693)n46:0.3570250325)n45:2.896617541,17138_5#4:4.876856209)n44:1.713209196)n41:3.945257038,(((15873_4#74:0.3304453808,16399_6#58:0.4137793808)n53:5.833344484,((14410_5#60:2.613282894,14410_6#11:1.196615894)n55:5.954786955,((17428_8#171:0.7555274505,17428_8#166:0.5055274505)n57:1.703836942,(15873_5#81:1.412533305,(16399_5#73:1.22984627,(17794_8#5:0.7556652016,(15873_4#63:0.6387043872,(16399_6#35:0.6675490623,(16399_5#69:0.2781764461,(16399_6#51:0.3780191205,(16399_5#49:0.141796307,16399_6#63:0.141796307)n65:0.1528898135)n64:0.1501573256)n63:0.1393726162)n62:0.3044883249)n61:0.2002938144)n60:0.3908480683)n59:0.2660200352)n58:0.3801650873)n56:2.775371457)n54:1.679054015)n52:3.028881466,((15531_5#81:5.569985347,15531_6#13:5.403318347)n67:3.684863114,(((16399_6#56:1.155301509,(16399_6#11:0.7495225795,((16399_5#63:0.4074062879,(17428_8#150:0.3241551661,17794_7#107:0.1574881661)n74:0.2499181217)n73:0.1882054148,16399_5#12:0.5122787027)n72:0.2372438768)n71:0.4057789299)n70:6.414017146,14410_7#7:1.819318656)n69:0.9299494501,(14410_7#84:5.803925927,((15873_2#4:1.400616843,((17428_8#113:0.5173783614,(17794_8#118:0.5606451528,16399_7#59:0.4773111528)n80:0.2900672086)n79:0.5159012852,((15873_3#40:0.5868954946,(14520_5#7:0.4942628745,(15873_5#15:0.3414906159,(15873_3#68:0.301990085,(14520_5#94:0.2569299592,14520_4#4:0.5902629592)n86:0.1283941259)n85:0.1228335309)n84:0.1527722586)n83:0.25929962)n82:0.1844445547,14520_5#93:0.9380070493)n81:0.2619395974)n78:0.3673371967)n77:4.748203038,15531_7#39:2.732153881)n76:0.9051060451)n75:1.528675179)n68:0.5055803557)n66:0.6044898691)n51:0.6759841129)n40:2.088680808)n39:5.200207183)n34:1.491444269)n33:2.641934796)n1:50.09391071,((16453_2#7:10.4146097,(((15873_2#38:0.7078436187,15873_3#34:0.6245096187)n6:4.678413088,(17428_8#168:0.7645755804,14520_5#84:0.9312415804)n7:4.871681126)n5:1.877208973,((19183_3#47:2.723851117,((16399_7#3:1.472219532,14520_5#61:1.055553532)n11:2.142611781,(((15873_2#53:0.6758985645,(15873_3#35:0.3074284695,15873_3#79:0.3074284695)n15:0.285136095)n14:0.5575508826,(14520_5#55:1.119560197,15873_2#78:0.3695601972)n16:0.3638892499)n13:0.3923844991,(14520_5#67:0.5542177942,15873_3#1:0.5542177942)n17:0.904949152)n12:1.322331367)n10:0.8590198032)n9:1.823815819,15531_6#3:5.297666936)n8:1.632464744)n4:3.317811019)n3:30.38396512,(19183_3#4:2.666009363,((15531_4#70:1.461481344,(14520_7#20:1.076562631,(14520_4#33:1.098698959,(14520_5#85:0.9083267813,((14520_7#23:0.382555085,((((15873_5#10:0.2870551489,15873_2#52:0.2037211489)n29:0.1144179088,14520_5#23:0.4014730577)n28:0.1358343192,14520_4#48:0.2039733769)n27:0.1405457839,14520_7#59:0.3445191608)n26:0.1213689243)n25:0.124255374,15873_2#17:1.090143459)n24:0.1515163222)n23:0.1903721776)n22:0.2278636726)n21:0.3015857129)n20:0.3991834768,15531_4#69:1.860664821)n19:0.6386775417)n18:38.13256546)n2:31.25292539)Root;
