# Supplementary material for: Robust analysis of prokaryotic pangenome gene gain and loss rates with Panstripe
Source: Genome Res. 2023 Jan;33(1):129–40. doi: 10.1101/gr.277340.122 (PMC9977150; doi:10.1101/gr.277340.122)
Supplement: Supplemental Material [file supp_gr.277340.122_Supplemental_Code_0.1.0.tar.gz.zip › panstripe-manuscript-0.1.0/data/spneumoniae/GPSC61_BD.tre]

(((12837_5#4:95.57412574,((9789_2#72:71.25925548,9789_5#5:71.17592248)n5:14.39594939,(17870_7#45:43.74970811,(18456_1#26:7.591305582,15378_3#11:3.341305582)n7:35.82506853)n6:45.98883075)n4:14.16892087)n3:114.4218206,(((((16399_6#49:0.9859165655,16399_7#9:0.9859165655)n12:18.2662915,((14520_5#87:13.38398762,((15531_6#4:2.085174625,15531_6#56:6.585174625)n16:7.083221128,17428_8#115:9.001728753)n15:3.548924862)n14:2.271418004,15531_5#4:19.82207162)n13:4.430136448)n11:35.54599661,((14936_4#38:22.72192006,(17175_7#85:20.91234346,(13415_5#75:4.064371867,(17175_7#84:10.44206455,14936_4#54:9.692064548)n21:0.5389733195)n20:9.76463859)n19:2.809576598)n18:23.09089094,(14566_5#10:32.71636261,(17175_6#54:25.47431619,((15841_1#75:2.708089653,15995_2#83:6.541422653)n25:18.86351573,((17138_4#91:1.234710002,17138_4#59:0.3180430019)n27:23.62651162,(((17175_4#87:0.8774580225,17175_4#32:0.8774580225)n30:8.912107178,14566_4#68:5.956232201)n29:8.997587235,((14913_5#22:12.12906156,15841_4#47:11.87906156)n32:2.543635083,(14913_7#25:13.01194115,((((17138_4#15:0.8409912603,18090_5#40:0.7576582603)n37:3.686266613,14913_4#26:5.943924874)n36:0.690553707,(14913_4#28:5.17025566,17175_8#73:7.50358866)n38:1.297555921)n35:5.500153578,((17175_8#59:8.070211633,15841_2#70:5.320211633)n40:0.5747830942,(17059_7#83:4.029103639,17175_6#25:1.862436639)n41:2.615891088)n39:5.822970431)n34:0.5439759924)n33:0.5774224959)n31:4.697788789)n28:5.574069188)n26:0.5437167541)n24:2.902710812)n23:7.575380419)n22:10.17978138)n17:12.90206069)n10:79.07645329,14410_7#81:128.457992)n9:26.04958718,((17059_8#27:142.4017066,(((15841_3#67:50.55810125,(14913_5#61:24.43515739,13415_4#34:17.93515739)n47:27.95627687)n46:2.282628201,(12837_2#16:46.16908817,17150_5#92:51.08575517)n48:0.5883072817)n45:7.82433483,(12290_3#66:37.23822449,(17870_8#110:14.03847696,(15378_4#20:5.17258052,(17870_7#92:6.283994845,15531_3#12:3.783994845)n52:4.221919674)n51:4.032562445)n50:26.78308153)n49:22.34350579)n44:80.90330936)n43:10.61027214,(15277_3#71:15.16733608,((9789_2#80:12.09477706,17870_8#129:14.84477706)n55:5.986163127,17870_7#106:22.24760718)n54:2.836395893)n53:130.1779757)n42:10.07893336)n8:53.07170121)n2:104.5134606,(20925_3#5:224.7153528,(((13154_2#71:46.98498362,12291_3#85:47.98498362)n58:57.02146027,((19084_8#10:21.30731958,19084_7#104:20.30731958)n60:49.59768822,(21999_7#105:64.82841054,((15608_2#83:35.13708188,21999_8#23:49.38708188)n63:0.5839822637,(((21999_8#4:13.17114323,21127_2#23:8.754476235)n66:5.845306562,(21242_2#151:17.80152028,21999_8#88:19.13485328)n67:0.5482625206)n65:11.21142536,(21999_8#125:25.26220675,(21999_8#103:9.441040681,21999_8#31:9.024373681)n69:15.57116607)n68:5.96566841)n64:19.49318899)n62:15.69068039)n61:8.909930258)n59:34.10143609)n57:94.40502568,14673_2#32:194.7448026)n56:19.80388326)n1:98.46072109)Root;
