# Supplementary material for: Robust analysis of prokaryotic pangenome gene gain and loss rates with Panstripe
Source: Genome Res. 2023 Jan;33(1):129–40. doi: 10.1101/gr.277340.122 (PMC9977150; doi:10.1101/gr.277340.122)
Supplement: Supplemental Material [file supp_gr.277340.122_Supplemental_Code_0.1.0.tar.gz.zip › panstripe-manuscript-0.1.0/data/spneumoniae/GPSC65_BD.tre]

((((((14936_6#75:13.85484009,17966_5#19:14.60484009)n5:13.75800435,((17870_7#80:14.0531069,((17870_7#70:3.840531912,17966_5#2:4.257198912)n9:7.051606098,14936_6#60:10.39213801)n8:3.077635893)n7:8.919155835,((17870_8#123:10.2549547,17870_7#48:11.9216217)n11:7.751906533,((17870_8#104:4.075968799,(14936_6#34:1.231329838,14936_6#44:1.564662838)n14:9.511305961)n13:3.994095163,((17870_8#135:1.101200058,15378_2#15:1.101200058)n16:9.059702067,15531_2#23:11.16090212)n15:4.492494837)n12:3.853464275)n10:3.215401501)n6:4.973914706)n4:7.264634613,((17870_7#54:8.32132223,17966_5#77:8.07132223)n18:11.60203256,15378_3#91:14.75668779)n17:15.37079126)n3:12.0820297,((17870_7#43:22.37962459,((14936_6#82:3.228595464,15378_4#39:2.811928464)n22:12.16089676,(17870_8#175:9.793062751,(14936_6#67:6.728698184,17966_5#17:7.645365184)n24:2.314364567)n23:6.179762473)n21:6.823465371)n20:10.12431978,((((15378_4#34:1.634554814,14936_6#66:1.467887814)n28:13.79263039,((14936_6#63:9.548376133,(14936_6#43:3.524555806,(14936_6#40:2.520025924,(14936_6#42:1.593476373,(14936_6#45:0.8567432977,14936_6#41:0.8567432977)n34:0.7367330749)n33:0.9265495511)n32:1.004529882)n31:5.773820327)n30:1.97161025,(17870_8#142:1.836505446,17870_8#144:1.836505446)n35:7.933480937)n29:3.657198821)n27:3.98038222,(17870_8#122:10.97899783,(17870_7#99:9.808115145,17966_5#79:9.724782145)n37:2.670882688)n36:7.178569591)n26:4.983649454,(12290_3#44:8.313176696,17870_8#168:17.0631767)n38:7.911373181)n25:7.946060493)n19:14.62223138)n2:23.42003319,(((14936_5#47:9.980334288,(15378_3#78:6.572804873,15378_4#43:11.40613887)n42:3.240862415)n41:5.895948623,(18456_1#169:13.0266819,14936_6#53:13.8600159)n43:6.682934007)n40:13.59996117,((18456_1#10:2.222912072,15531_4#18:2.222912072)n45:17.15152899,(17870_7#153:1.377820777,15378_4#69:1.461153777)n46:12.74662029)n44:15.10180302)n39:35.90329786)n1:63.19006263,((17870_7#113:31.6554279,((((14936_6#83:9.496498029,15378_2#66:1.579831029)n52:3.908711826,14936_6#78:13.23854286)n51:4.825579055,(15531_2#27:8.500656119,17870_8#184:14.00065612)n53:4.896799791)n50:4.566143091,14936_6#36:22.130265)n49:8.6084959)n48:28.63109923,((15531_4#13:1.993093219,15531_4#31:1.993093219)n55:38.67051581,((15378_3#13:2.78097752,9789_5#22:2.78097752)n57:20.76222985,((((15531_4#19:7.360639926,18456_1#43:7.360639926)n68:2.73786449,15378_4#10:6.265171416)n67:6.787459727,((15378_3#70:5.90916865,9789_3#80:4.57583465)n70:3.340892713,(17870_7#136:2.015892884,17870_7#139:2.099225884)n71:6.31750148)n69:3.96923678)n66:6.230152583,((17870_7#131:6.799674311,(12290_3#36:1.111927005,12290_3#29:5.445260005)n65:1.854414306)n64:6.813167987,(17870_7#128:6.147906164,(12378_2#89:1.207332258,((14936_5#48:0.89861942,17870_7#137:1.14861942)n63:0.9872620154,15378_4#60:1.885881435)n62:1.571450823)n61:2.940573906)n60:7.214936134)n59:4.753274429)n58:5.01042364)n56:12.53706867)n54:19.2062511)n47:73.53307743)Root;
