# Supplementary material for: Robust analysis of prokaryotic pangenome gene gain and loss rates with Panstripe
Source: Genome Res. 2023 Jan;33(1):129–40. doi: 10.1101/gr.277340.122 (PMC9977150; doi:10.1101/gr.277340.122)
Supplement: Supplemental Material [file supp_gr.277340.122_Supplemental_Code_0.1.0.tar.gz.zip › panstripe-manuscript-0.1.0/data/spneumoniae/GPSC68_BD.tre]

(18090_1#92:42.36448039,((((17150_5#83:25.5817836,((12291_6#2:19.7403512,13415_5#1:14.8236842)n16:7.086389977,(12162_1#41:19.74149637,12162_1#42:19.90816337)n17:7.418577805)n15:0.2550424209)n14:1.453828169,(17175_5#37:14.14910603,14257_1#67:11.89910603)n18:12.88650573)n13:12.71767218,(((12837_1#12:14.56298593,((12290_3#74:0.1423644605,9789_5#60:0.3923644605)n23:8.496885211,(17870_7#156:8.064607196,(9789_5#47:8.104170329,(9789_4#32:0.1814823157,9789_4#48:0.1814823157)n26:7.422688013)n25:0.7937708675)n24:0.8246424753)n22:9.673736258)n21:6.557376438,(14723_4#87:23.28145374,17870_8#77:26.44812074)n27:1.005575626)n20:10.97894356,(((13415_6#64:19.69575465,(13415_4#89:19.12260389,(15995_1#4:14.46309222,(15873_1#87:13.2991302,((((((12837_5#5:3.660716388,((17150_6#82:11.80533914,12837_5#28:3.305339143)n41:0.2205794652,(14566_5#64:7.215723433,14555_4#17:8.299056433)n42:0.2268621758)n40:0.2181307796)n39:1.032259618,14566_4#35:8.109643006)n38:0.2368007135,17175_7#87:13.01310972)n37:0.933723145,13415_5#51:6.780166864)n36:0.2463495634,14913_7#23:12.85984943)n35:2.898333762,(12162_1#81:10.64351443,((15995_1#69:0.1751667178,15995_1#77:0.1751667178)n45:4.553396003,(13415_6#53:3.691875161,15995_1#60:3.775208161)n46:0.7866875593)n44:3.331618712)n43:4.448001757)n34:0.7909470114)n33:1.16396202)n32:7.409511673)n31:0.2398177528)n30:1.663678482,(15841_2#49:16.85524704,12837_4#52:11.10524704)n47:8.92085309)n29:8.112829439,(13415_7#79:30.41008914,((13470_1#50:23.74079324,13415_6#88:23.40745924)n50:3.073181248,(14913_5#86:22.43626799,(14555_4#84:19.7037366,(((13415_4#78:8.670124985,12837_4#24:7.920124985)n55:1.6371467,(((17138_3#75:5.266044445,17175_6#42:2.849377445)n58:4.456111074,(14913_3#44:4.453857249,14412_1#6:4.537190249)n59:1.18496527)n57:4.008486988,13415_8#58:10.98064251)n56:2.243296178)n54:2.976464082,(14723_3#72:14.2915237,((13470_1#57:4.938815758,14410_8#22:6.688815758)n62:1.083713946,(15731_8#22:8.454106421,(14555_3#84:5.069226964,12837_4#44:3.485892964)n64:1.551546457)n63:0.2350902837)n61:4.602326993)n60:2.40887907)n53:1.920000829)n52:0.7325313987)n51:10.29437249)n49:1.59611466)n48:1.395507423)n28:4.62704336)n19:2.487311023)n12:3.745347172,((15682_1#23:20.4783902,(21127_1#31:24.49976815,21053_8#140:22.83310115)n10:0.4786220501)n9:18.96715061,(((22841_3#172:10.79229961,(15608_3#70:6.462886613,15608_4#12:7.046219613)n7:10.49608)n6:22.69095688,(22027_1#130:23.43881465,15608_5#94:22.27214765)n8:12.04444184)n5:3.501591956,((21053_8#165:24.36514401,21053_8#186:24.86514401)n4:17.3917874,11658_1#19:25.25693141)n3:2.394584037)n2:0.7106923594)n1:2.803090319)n11:7.865849266)Root;
