# Supplementary material for: Robust analysis of prokaryotic pangenome gene gain and loss rates with Panstripe
Source: Genome Res. 2023 Jan;33(1):129–40. doi: 10.1101/gr.277340.122 (PMC9977150; doi:10.1101/gr.277340.122)
Supplement: Supplemental Material [file supp_gr.277340.122_Supplemental_Code_0.1.0.tar.gz.zip › panstripe-manuscript-0.1.0/data/spneumoniae/GPSC6_BD.tre]

((((((15608_4#7:4.983111448,(15608_3#29:1.631690632,15608_3#89:3.381690632)n74:1.351420816)n73:39.73086628,15608_2#74:29.46397773)n72:13.99815764,((22114_6#45:15.49209944,(22667_8#51:12.25852126,(((23164_8#90:3.432280322,22667_7#185:3.432280322)n80:3.162884187,(22841_3#35:2.28068851,23164_8#114:5.28068851)n81:1.314475999)n79:6.188828722,((22114_6#54:4.485362339,22667_7#168:6.485362339)n83:6.107240661,(((22841_3#113:2.370832556,23164_8#81:4.370832556)n86:4.149235506,((22841_3#13:1.233987888,22841_3#60:2.233987888)n88:0.9859335996,(22841_3#182:3.749496945,(22841_3#76:2.344487509,23164_8#110:5.344487509)n90:0.4050094356)n89:0.4704245428)n87:2.300146574)n85:2.716528356,22027_1#32:7.236596418)n84:0.3560065816)n82:1.191390231)n78:0.4745280304)n77:4.233578182)n76:28.87167817,((21999_7#150:30.35370159,21127_1#166:25.77036859)n92:16.89291614,((11657_1#70:29.40720984,(((11511_7#42:20.99864864,((21999_7#118:25.96240632,((11822_1#85:5.624973926,11826_1#73:5.708306926)n101:5.427104591,(14673_2#68:6.827935615,11822_1#73:5.077935615)n102:7.057475902)n100:0.410327801)n99:2.684197095,((13414_1#5:20.06286866,((13091_5#38:12.81882806,(11657_4#49:5.133317462,24775_1#105:9.383317462)n107:7.4355106)n106:7.015421531,((11657_4#78:7.434113978,(12291_1#72:5.060048773,13091_6#73:6.060048773)n110:2.374065205)n109:7.891709891,(11679_1#57:13.2010074,(((((14723_6#92:7.38453624,(14723_6#78:3.439625548,(14723_6#74:1.186769408,14723_6#57:1.186769408)n118:1.25285614)n117:2.944910692)n116:7.284262381,13414_3#5:13.66879862)n115:1.291916238,13154_3#29:11.79404786)n114:0.4228089489,((14673_1#25:2.263656386,14673_1#38:5.346989386)n120:0.3017965444,(11679_1#12:0.6587598727,11657_4#9:0.6587598727)n121:11.24002606)n119:0.318070878)n113:0.2915673608,13414_2#30:15.84175817)n112:3.525916235)n111:1.124816465)n108:2.508425725)n105:0.3952860681)n104:3.193815459,((11657_1#91:5.401698881,(12291_1#81:7.279671662,19084_7#172:8.279671662)n124:5.70536022)n123:7.082092998,((((11893_8#2:4.660012205,(11791_1#17:1.619862808,19084_8#161:1.869862808)n129:1.540149397)n128:2.627048668,15608_3#1:6.370394873)n127:1.69404695,((11511_8#26:8.225596924,((((14673_4#2:1.353541724,(11511_8#61:0.3510200905,11511_8#14:0.6010200905)n136:6.585855633)n135:0.9718171881,(13154_3#52:0.4559453834,12291_4#25:0.6226123834)n137:7.369413528)n134:0.2899642484,14673_4#13:7.69865716)n133:0.2773202803,14673_4#22:8.642643441)n132:0.3329534829)n131:7.865869129,11791_1#23:6.091466052)n130:2.139641771)n126:1.829233618,15682_1#82:22.14367544)n125:1.59011644)n122:1.356226241)n103:2.223252293)n98:5.768712228)n97:0.3545422452,((18090_1#65:21.79494806,(13091_6#18:14.08899902,(((11511_8#70:4.212217537,13154_2#45:5.212217537)n143:3.19350548,((21127_1#105:13.77426666,17794_8#131:6.357599662)n145:0.5034170692,(11657_8#52:8.998763835,(17794_8#141:2.998685566,(17794_8#153:5.47063799,17794_8#134:2.80397199)n148:1.278047576)n147:3.583411269)n146:1.028919896)n144:0.3780392861)n142:0.4006462852,12291_4#6:9.806369303)n141:5.282629721)n140:7.705949034)n139:4.251806491,((13414_8#61:0.2309123635,17138_4#57:0.2309123635)n150:22.35050296,((11826_1#65:9.844788347,(((12291_6#92:9.330543432,(21127_1#119:4.081825287,21127_1#122:4.498491287)n156:8.332052145)n155:0.4568380255,(15682_1#3:1.207305158,15682_1#43:2.373971158)n157:5.1634103)n154:6.090707704,((15608_3#37:14.00777072,((15682_1#4:3.766025109,(15608_5#79:1.538426129,15682_1#55:3.955093129)n162:1.31093198)n161:2.771278052,(15682_1#17:3.257356977,(15682_2#78:7.786936418,15608_5#85:1.786936418)n164:0.3037545589)n163:3.696612183)n160:3.97046756)n159:0.3635851898,(15608_3#42:8.883272204,21053_8#134:8.299939204)n165:5.654749707)n158:1.590067251)n153:7.216699185)n152:2.505826108,(((21999_7#128:11.36378648,21127_2#173:8.44711948)n168:7.846336746,((11679_1#72:8.568499433,(21999_8#11:13.70165097,(21127_2#113:7.541771333,(((21127_2#156:5.850622238,(21127_2#171:3.659322155,(21999_7#169:6.442679929,21127_2#142:3.026012929)n177:0.3833092265)n176:2.274633083)n175:0.8835258911,21127_1#170:5.317481129)n174:0.8191883022,21999_8#63:11.38666943)n173:0.4051019016)n172:2.243212633)n171:0.3668484673)n170:4.675587503,((21999_8#2:15.34290863,(11679_1#61:4.998899808,(11657_8#51:4.162646525,19084_7#82:1.162646525)n181:4.836253283)n180:4.010675821)n179:2.134925493,((12291_3#67:10.09214102,(((12291_1#2:7.416774364,(12291_3#15:3.545031828,19084_8#56:3.545031828)n187:0.8717425365)n186:2.818697503,(11657_4#66:4.663761055,(11657_8#53:6.069198475,(12291_3#61:1.87268032,12291_3#59:1.87268032)n190:3.196518155)n189:2.59456258)n188:0.5717108122)n185:1.523509409,((19084_8#23:6.790169637,(19084_7#93:2.976880257,11657_4#75:2.976880257)n193:1.813289381)n192:1.847872507,19084_7#75:5.638042144)n191:1.120939133)n184:0.3331597388)n183:3.270958822,(21127_2#119:11.58544149,11822_1#80:2.168774487)n194:1.44432535)n182:0.7814012848)n178:1.099585814)n169:0.9660362899)n167:3.893602398,((15608_5#88:3.743730144,15682_1#66:6.410397144)n196:12.98807791,((11826_1#64:4.146576738,14673_2#43:6.146576738)n198:3.026926849,((21127_2#75:9.113286941,(((21127_2#95:5.538079919,(21127_2#73:4.36142043,(21127_2#129:3.372652052,21127_2#148:3.372652052)n205:1.655434378)n204:1.093326489)n203:1.514790771,(((21999_7#120:6.733954852,21127_2#45:2.817287852)n208:2.529927932,(21999_7#144:7.269095805,21127_1#175:2.769095805)n209:2.078119979)n207:0.8797791971,(21127_2#42:5.116849238,21127_2#9:4.866849238)n210:1.110145742)n206:0.6592087087)n202:0.9577613024,(21127_2#100:6.499157083,(21242_2#137:9.393477859,21127_2#49:5.810143859)n212:0.4390132235)n211:1.594807909)n201:1.185987949)n200:1.418614332,((21127_2#17:9.210320454,(21127_2#175:10.13933308,(21242_2#144:12.29508553,21127_2#18:8.378418531)n216:0.4275805454)n215:0.4043213778)n214:0.4097654374,((((21127_2#115:6.587223791,(21127_2#102:3.759890428,21127_2#117:4.009890428)n221:2.577333363)n220:1.577388262,21127_2#96:7.831278053)n219:0.3624088595,21127_2#136:8.693686913)n218:0.4016893277,21127_2#118:8.92871024)n217:1.524709651)n213:0.5784813816)n199:6.474936315)n197:0.3916374653)n195:1.871917571)n166:2.913555831)n151:2.480800865)n149:1.548672228)n138:4.723103338)n96:2.926307286,(((21127_2#176:6.016619563,(21999_7#121:6.95697634,21999_8#42:7.79030934)n225:1.892976223)n224:5.999205523,(14566_6#30:11.76145167,17175_7#24:14.84478467)n226:1.754373417)n223:22.39381497,((15608_3#15:11.71374343,17794_8#135:23.13040943)n228:5.171941574,((((17794_8#149:16.77335033,(17794_8#148:11.95744871,17794_7#50:9.374115711)n233:3.39923462)n232:7.319605091,(16043_2#71:8.481318038,21242_2#126:16.31465204)n234:3.444970385)n231:3.434843424,((((21127_2#157:7.5130122,21127_2#126:7.3463452)n238:2.595747807,(21127_2#29:8.715332516,((21127_2#131:4.599425653,(21999_7#134:7.455887358,((21127_2#181:3.518531519,21999_7#167:6.518531519)n244:0.8722451926,21127_2#8:2.974109712)n243:0.3151106459)n242:0.310205295)n241:2.117630093,(21999_7#180:9.774135821,21999_7#141:9.524135821)n245:0.4429199247)n240:2.83160977)n239:0.3934274906)n237:6.346397728,((21127_2#63:14.74058904,((21999_7#102:14.29499644,((21242_2#122:7.332565473,21127_2#101:6.332565473)n251:3.951249758,21242_2#150:13.70048223)n250:0.5111812132)n249:2.685111085,((21127_1#186:10.15436728,(21127_2#122:9.052331766,(((21127_1#172:3.381731072,21242_2#145:7.548398072)n257:1.610223109,(21127_2#130:5.507573486,(21127_2#127:5.180066768,21127_2#137:5.180066768)n259:0.327506718)n258:0.7343806946)n256:1.569845683,21127_2#24:6.978466864)n255:1.323864902)n254:2.018702515)n253:0.3016003914,(21127_2#74:9.241414443,21127_2#59:9.241414443)n260:1.547887229)n252:2.524139858)n248:1.427147507)n247:0.418860327,(21999_8#6:12.81289648,21127_2#98:8.729562476)n261:6.596552888)n246:0.4623753714)n236:3.976312161,(((((((22841_3#56:5.239583803,((22114_6#59:3.499396703,22114_6#1:2.499396703)n270:3.425993467,(22841_3#75:4.639668683,(22841_3#22:1.484592596,22841_3#104:2.484592596)n272:3.155076087)n271:0.2857214865)n269:0.3141936335)n268:1.444090422,(22841_3#80:5.097024739,22027_1#79:5.097024739)n273:1.586649486)n267:2.071487359,((22841_2#140:2.524392839,22667_8#67:6.524392839)n275:2.699918977,22841_3#77:6.224311815)n274:2.530849768)n266:0.3657811812,22114_6#50:11.12094276)n265:0.4512720783,((22114_6#82:8.427775125,(22841_3#85:3.53891726,22841_3#120:4.53891726)n278:2.888857865)n277:1.327288917,22841_2#145:6.755064042)n276:1.817150801)n264:0.4718852997,22841_3#59:10.04410014)n263:4.871013764,(((22841_3#8:9.420081121,((14723_6#56:5.136622842,(15608_4#42:3.175864967,14723_6#59:3.175864967)n284:2.960757875)n283:9.00568324,((((11679_1#69:7.654468136,(12291_1#68:6.161252617,(19084_8#20:5.675013041,11657_4#76:3.675013041)n290:2.486239576)n289:1.493215519)n288:2.000310058,(((((11657_4#86:1.884161886,19084_7#145:0.8841618857)n295:6.211414031,(19084_8#50:6.771759224,(11657_4#77:5.433513213,(19084_8#82:4.688443789,11657_4#84:4.688443789)n298:1.745069425)n297:0.3382460105)n296:0.3238166922)n294:1.948352057,((((11511_8#92:5.471376568,11657_8#48:5.471376568)n302:3.855061212,(11679_1#79:6.048181225,((((13091_6#49:4.310686646,12291_1#57:3.310686646)n307:0.3300661139,19084_7#155:4.640752759)n306:0.290550176,11679_1#75:4.931302935)n305:0.8005501972,13091_6#52:5.731853133)n304:0.3163280918)n303:1.278256555)n301:0.4407061072,(((13154_2#86:1.493003484,13154_2#56:1.493003484)n310:5.0281461,((11822_8#80:3.289404594,(11679_1#73:2.187628277,11657_8#57:5.187628277)n313:1.101776317)n312:2.029516791,(((13091_6#67:4.076885355,(11657_8#35:2.81470686,11657_8#34:2.81470686)n317:0.2621784949)n316:0.784855909,(((19084_7#171:3.445518436,((12291_4#4:3.610337392,13091_6#2:3.610337392)n322:0.5642306966,11657_8#36:1.174568088)n321:0.2709503474)n320:0.2673665051,12291_3#4:3.712884941)n319:1.859551144,11511_8#64:3.572436084)n318:0.2893051793)n315:0.2393572723,(12291_3#31:4.330031058,11679_1#82:5.330031058)n323:1.771067478)n314:0.2178228493)n311:0.2022281987)n309:0.2212688781,11657_8#58:8.742418462)n308:1.024725425)n300:1.029159778,19084_7#167:8.796303665)n299:0.2476243088)n293:1.098249476,13154_2#59:10.14217745)n292:0.2531411239,19084_8#37:11.39531857)n291:0.2594596205)n287:0.2456836541,19084_7#89:9.900461848)n286:0.2606244088,(11657_8#39:1.164855759,11657_8#40:1.164855759)n324:7.996230498)n285:0.9812198252)n282:0.2777750389)n281:1.488857363,(((22027_1#33:1.431112493,22841_3#61:2.431112493)n327:4.95010771,((22841_3#121:6.974018293,((23164_8#126:6.940156696,22841_3#30:3.940156696)n331:1.605990772,(23164_8#142:8.251886997,(((22027_1#148:4.392270198,((23164_8#117:2.890081519,(22667_8#68:1.750554155,22841_4#188:5.750554155)n338:1.139527364)n337:0.321691078,(22841_2#136:2.636773261,22841_1#158:1.636773261)n339:5.574999336)n336:1.180497601)n335:1.887489261,(22841_3#165:3.476243769,(22841_3#146:1.900898539,(22667_8#46:2.564045991,22841_3#185:2.564045991)n342:0.3368525488)n341:1.575345229)n340:0.8035156901)n334:1.69543276,(22841_3#169:4.655211661,22841_3#26:3.655211661)n343:1.319980558)n333:0.2766947779)n332:0.2942604708)n330:0.4278708249)n329:1.0631509,22841_3#173:8.037169193)n328:0.3440510105)n326:2.639519927,(23164_8#105:7.845428383,(22841_2#186:3.454759585,22841_3#41:4.454759585)n345:0.3906687982)n344:5.175311747)n325:1.888198354)n280:1.426682166,((22841_3#5:3.60536716,22841_3#167:5.60536716)n347:6.733484067,(22841_3#81:9.413778313,22841_1#42:14.41377831)n348:1.925072914)n346:1.996769424)n279:1.579493256)n262:2.51635599)n235:2.346328951)n230:3.099036396,(((21127_2#90:5.589006243,(21127_2#85:3.922807731,21127_2#105:4.089474731)n352:1.666198511)n351:1.965938754,(21999_7#152:6.895888675,21127_2#187:3.979221675)n353:4.575723321)n350:0.3761778934,(21242_2#125:5.312124851,21999_7#166:8.145457851)n354:3.785665039)n349:17.19571235)n229:2.342182759)n227:6.023955054)n222:0.4531921164)n95:4.627711665)n94:0.3280917422,(15608_3#25:20.92112399,((22841_3#57:17.83639689,11822_1#9:9.50306389)n357:9.867027432,((15682_2#59:18.75199281,(15682_1#28:12.18759719,15608_3#36:15.10426419)n360:2.564395624)n359:12.7511424,((22841_4#24:11.74476276,22841_2#135:14.74476276)n362:14.21327974,((15682_1#49:17.16368323,15682_2#12:18.99701723)n364:6.942088715,((((19084_7#62:9.741835731,(19084_7#68:2.908942409,(20925_3#68:0.7158320074,20925_3#60:0.7158320074)n370:3.359777401)n369:6.832893322)n368:6.281280109,(18090_1#127:9.213389346,(21127_1#49:13.16622498,(22841_4#125:9.137398295,(17150_6#80:7.513068323,20925_3#91:8.596402323)n374:4.207662972)n373:1.695493683)n372:0.3804973676)n371:1.809726494)n367:6.498031428,21999_7#154:20.68781427)n366:0.5974532296,((11791_1#7:3.484390628,(((11511_7#40:1.48570309,22841_1#10:12.48570309)n379:0.8766376884,(15608_2#49:2.427088469,((22841_4#9:9.45314587,22841_4#23:10.45314587)n382:0.3761606769,(22027_1#88:1.374553631,22114_6#68:1.374553631)n383:5.454752915)n381:3.181114922)n380:0.3519193097)n378:0.3514472099,(22841_1#127:7.713723129,(22841_3#106:0.7692714037,22841_3#107:0.7692714037)n385:0.9444517258)n384:9.000064859)n377:0.3539356399)n376:3.670156767,(((14723_6#55:12.17609306,19084_8#148:2.00942606)n388:2.027027821,(21127_1#59:18.52867941,19084_7#55:18.69534641)n389:0.5077744674)n387:0.8909865253,(14410_8#44:3.284373872,(14566_4#84:1.123344342,13415_7#57:1.040011342)n391:4.744362531)n390:8.976400533)n386:1.643772989)n375:1.380720102)n365:5.403838443)n363:0.4356035622)n361:3.711759705)n358:3.033622114)n356:0.3843666646)n355:8.564177592)n93:4.51131615)n91:2.20049288)n75:7.681690754)n1:9.304317194,((15682_1#71:20.06668199,14673_1#94:10.48334899)n42:44.01251811,(12291_5#65:19.43604504,(((17794_7#57:12.52729585,(((22841_2#72:4.817940664,22841_2#12:3.817940664)n49:2.99083022,((22667_8#61:1.793114723,22841_2#1:5.793114723)n51:0.6844854797,22841_3#184:1.477600203)n50:0.3311706821)n48:1.538377199,21127_1#21:6.930481084)n47:5.346814764)n46:2.208936084,((15682_1#2:7.575459165,((15608_5#76:5.458691146,(15608_5#78:3.613361594,15682_1#89:7.196694594)n56:2.178663552)n55:0.3883027804,15608_5#83:6.346993926)n54:0.3951312384)n53:3.067391597,(((22841_4#117:5.282493438,20925_3#47:2.865826438)n59:4.284668852,(15682_1#65:6.211591121,15682_2#52:8.794924121)n60:1.355571169)n58:2.226608646,21127_1#10:11.79377094)n57:2.682412825)n52:0.4267151708)n45:1.733332588,(15682_2#6:15.56792518,(((21127_1#97:7.247917772,(15682_1#38:2.017120013,(21127_1#35:2.058095389,21127_1#44:2.141428389)n66:3.959024625)n65:0.7307977588)n64:2.81241163,(21127_1#70:8.431014284,(21127_1#104:5.804401351,(21127_1#67:4.080906866,(21127_1#108:4.034504329,21127_1#83:3.451170329)n70:0.3797365365)n69:1.306827485)n68:2.043279933)n67:2.712648119)n63:4.928800347,(15682_1#51:5.263554965,15682_1#29:4.430220965)n71:5.642241785)n62:2.995462429)n61:0.4016393418)n44:5.966480521)n43:43.22648806)n41:0.5205854591)n2:8.397296629,15608_2#73:60.58041519)n3:7.755865633,((22841_3#186:31.15583813,((14566_6#42:3.420027937,14257_1#94:1.086693937)n7:2.958263032,(14257_1#29:2.58140206,14555_4#85:5.58140206)n8:1.463554908)n6:27.94421416)n5:31.75011532,(11658_1#11:41.16239354,((15608_4#45:33.92894807,(16043_2#82:16.35169871,(11826_1#42:0.227837137,11826_1#44:0.227837137)n40:11.54052857)n39:22.82724936)n38:1.948805479,(((11511_7#11:10.18037727,11822_1#21:10.34704427)n13:7.547585486,12291_5#19:16.22796276)n12:15.43559333,((15608_2#90:22.33462539,((13414_2#33:4.961905538,13414_3#12:4.378571538)n33:26.22671721,((11679_1#45:8.052214034,(14673_1#1:11.29918051,(13414_2#23:4.441814894,24775_1#119:7.775147894)n37:6.190699615)n36:0.4196995252)n35:12.76318154,13414_1#48:24.39872857)n34:6.623227173)n32:4.979336643)n31:6.649740439,((15608_4#62:3.071174295,15608_4#63:3.071174295)n30:20.54936737,(((12290_2#9:22.01208315,11822_1#81:11.42875015)n29:1.54977734,13414_3#73:25.81186049)n28:0.4319136439,((11826_1#46:6.805941475,(14673_2#63:9.152201137,((15608_2#29:4.406497619,15608_2#43:4.573164619)n21:2.554442411,(14673_2#17:4.410234106,11658_1#6:3.243567106)n22:3.717372924)n20:0.3579271065)n19:0.403740338)n18:3.472463996,(11657_2#76:6.195257403,((14673_3#58:9.156221906,11826_1#62:5.906221906)n27:0.4769803326,(14673_2#41:3.096157696,(11822_1#46:0.3703053805,19084_8#160:0.3703053805)n26:1.809185316)n25:4.453711542)n24:0.3953881648)n23:4.916481068)n17:2.048702659)n16:10.12676754)n15:5.613824163)n14:3.512523263)n11:4.964197461)n10:3.701306992)n9:13.3268929)n4:14.59699437)Root;
