# Supplementary material for: Robust analysis of prokaryotic pangenome gene gain and loss rates with Panstripe
Source: Genome Res. 2023 Jan;33(1):129–40. doi: 10.1101/gr.277340.122 (PMC9977150; doi:10.1101/gr.277340.122)
Supplement: Supplemental Material [file supp_gr.277340.122_Supplemental_Code_0.1.0.tar.gz.zip › panstripe-manuscript-0.1.0/data/spneumoniae/GPSC70_BD.tre]

(((15874_1#24:11.53568159,18090_5#35:12.53568159)n10:9.599218963,(((13415_4#80:5.054984817,(14566_4#85:6.955298219,(14410_8#93:4.668393196,(14566_5#82:4.48976045,12837_3#84:0.4064274497)n16:1.845298746)n15:1.203572023)n14:0.7663535984)n13:1.180462859,((12162_1#5:9.394683359,14566_5#74:7.061349359)n18:0.4699086416,(17150_6#53:10.52672483,14555_4#71:7.110057832)n19:1.421200168)n17:1.954189676)n12:10.04467376,((13415_7#68:10.55388758,14913_3#14:9.88722158)n21:3.818451519,(14566_4#27:14.29855316,(12837_4#78:10.01705418,((14913_7#39:5.160618751,18090_5#42:6.327285751)n25:11.23378344,(13415_6#85:12.53663216,(((12162_1#72:11.89807361,(14913_3#46:10.00227853,((13470_1#30:4.696658732,(17175_8#74:6.518165687,12162_1#40:4.768165687)n33:2.678493045)n32:3.514311774,12162_1#44:10.62763651)n31:0.4579750207)n30:0.4791280865)n29:3.263668666,(14412_1#76:9.663307297,(((14913_7#90:7.581875337,14566_4#70:4.748542337)n37:3.968503678,(13415_8#71:7.459660432,((13415_6#78:4.087523121,(13415_6#60:0.2508403048,14566_4#46:0.5008403048)n41:3.753349816)n40:3.0176453,(12837_2#4:2.144409243,14913_7#58:9.144409243)n42:0.9607591778)n39:0.6044920106)n38:0.8407185832)n36:0.6563517905,(17138_4#10:13.16824496,14913_3#84:7.00157896)n43:1.288485845)n35:1.289909492)n34:1.331767983)n28:0.355695424,((17175_4#77:9.334654834,(14913_7#54:2.420604538,12162_1#49:1.753937538)n46:7.164050295)n45:4.889370177,((12291_6#5:12.78402009,(15731_8#47:8.791057873,(17138_3#80:12.47727896,(14936_4#1:8.330497627,14257_1#55:3.497163627)n51:2.56344833)n50:1.563778916)n49:1.326295214)n48:0.4448752713,((13414_8#41:6.419549175,(14410_8#1:2.209040144,15731_8#43:5.209040144)n54:4.460509031)n53:0.4843016805,(12291_6#33:11.4624537,(13415_7#56:8.193516941,(12162_1#36:11.32751376,(13415_5#2:5.46755397,(14913_2#60:6.322782231,(14913_4#9:6.094529627,14913_7#30:7.094529627)n60:0.3949196034)n59:3.89477174)n58:0.3599597879)n57:0.3660031825)n56:0.3522697545)n55:1.19139716)n52:0.4083775035)n47:0.4117966526)n44:1.126745692)n27:0.3525284528)n26:0.357770032)n24:0.3726519959)n23:0.9481649745)n22:0.4071199404)n20:4.157782341)n11:0.4381121077)n1:192.0996576,(((22841_2#139:5.075225045,22841_3#72:6.075225045)n4:7.674363965,((22667_7#122:13.42871543,(22841_3#127:9.118951101,(22027_1#105:6.3086185,22841_3#45:3.3086185)n8:4.810332601)n7:1.309764333)n6:3.911866606,22667_7#146:16.34058204)n5:0.4090069697)n3:45.38493589,(21127_2#165:26.97575608,21127_1#158:25.47575608)n9:35.15876882)n2:149.1000332)Root;
