# Supplementary material for: Robust analysis of prokaryotic pangenome gene gain and loss rates with Panstripe
Source: Genome Res. 2023 Jan;33(1):129–40. doi: 10.1101/gr.277340.122 (PMC9977150; doi:10.1101/gr.277340.122)
Supplement: Supplemental Material [file supp_gr.277340.122_Supplemental_Code_0.1.0.tar.gz.zip › panstripe-manuscript-0.1.0/data/spneumoniae/GPSC72_BD.tre]

((((22841_3#119:7.408533063,22841_2#104:14.40853306)n5:9.272432933,(23164_8#99:6.155887995,(22841_1#59:5.556655841,22027_1#146:3.556655841)n7:2.599232153)n6:12.525078)n4:62.75805336,(17794_8#36:30.37699053,((14520_4#82:9.042462944,((17428_8#132:0.5581194203,(17428_8#181:0.2059231988,17428_8#136:0.4559231988)n13:0.2688622216)n12:5.528232197,(14410_7#22:4.102122385,(17794_8#128:2.782252203,14520_4#70:2.282252203)n15:3.069870182)n14:1.234229233)n11:2.706111326)n10:1.694042273,((19183_3#25:7.340703928,15531_7#6:6.007369928)n17:3.116597099,(17794_7#97:8.393206289,((((15531_6#48:5.129918681,(14410_4#19:2.258129782,15531_6#51:3.341462782)n23:1.871788899)n22:3.25191491,(17794_7#16:1.62316452,(((16399_5#36:1.061117534,(14520_4#25:0.8544113206,((((((17428_8#185:0.3936607322,(15873_2#25:0.3061123602,((15873_2#20:0.2267750585,(14520_5#5:0.6333720704,17794_7#9:0.3000380704)n38:0.1767369881)n37:0.2405476928,17428_8#126:0.2173227513)n36:0.08878960891)n35:0.08754837198)n34:0.1253006201,15873_3#41:0.4356283522)n33:0.09782362088,15873_4#6:0.3667849731)n32:0.09929787177,14520_7#10:0.7160828449)n31:0.1056054721,(15873_3#75:1.176239915,(17794_7#10:0.4673418866,(16453_2#1:0.2912641326,17794_7#89:0.2079301326)n41:0.176077754)n40:0.3755650287)n39:0.3121154017)n30:0.09364467628,14520_4#35:0.8319999933)n29:0.1057443273)n28:0.1233732135)n27:0.140726697,17794_7#186:1.285177231)n26:0.1602043738,17794_7#31:2.778715605)n25:0.1777829149)n24:1.842002071)n21:2.665651013,((16399_7#8:1.282088135,(16399_5#76:0.8590893096,(15873_4#67:0.5497655197,((((((16399_5#48:0.08301081743,16399_7#7:0.1663438174)n51:0.275748428,(16399_5#72:0.296881425,16399_6#23:0.296881425)n52:0.1452108204)n50:0.0994451386,15873_4#65:0.124871384)n49:0.08986049657,16399_7#40:0.5480648806)n48:0.1001168053,17794_7#132:0.731514686)n47:0.101737474,16399_5#68:0.83325216)n46:0.1331793597)n45:0.14265779)n44:0.1729988252)n43:3.612567704,(15531_6#61:0.1492678674,15531_6#43:0.1492678674)n53:9.578721971)n42:1.236161765)n20:0.8572089159,(14410_6#16:7.522762323,(11893_8#10:5.290757839,17794_8#78:4.790757839)n55:1.148671485)n54:2.381931197)n19:1.23851277)n18:0.8974277375)n16:1.029204189)n9:18.89048531)n8:52.22869583)n1:28.57718518,(12291_3#72:23.06660046,(12291_3#7:13.77147509,12291_3#34:13.77147509)n3:8.295125363)n2:86.94960408)Root;
