# Supplementary material for: Robust analysis of prokaryotic pangenome gene gain and loss rates with Panstripe
Source: Genome Res. 2023 Jan;33(1):129–40. doi: 10.1101/gr.277340.122 (PMC9977150; doi:10.1101/gr.277340.122)
Supplement: Supplemental Material [file supp_gr.277340.122_Supplemental_Code_0.1.0.tar.gz.zip › panstripe-manuscript-0.1.0/data/spneumoniae/GPSC77_BD.tre]

(14936_4#71:88.75290897,(14913_2#65:74.74795145,((12837_2#77:42.672525,(12837_1#58:40.73529435,((15731_8#71:37.87165626,((15995_1#52:2.250440159,(15841_2#51:0.6738341498,(15841_2#28:0.2432859108,15841_2#12:0.4099529108)n19:0.347215239)n18:1.576606009)n17:31.18654693,(14913_5#8:35.85576362,14913_3#86:33.93909762)n20:1.581223466)n16:4.518002169)n15:3.358203181,(((14566_6#84:20.86169542,(14555_3#57:13.02535235,(14324_6#49:9.462928223,13415_5#31:9.879595223)n25:3.562424127)n24:3.586343068)n23:6.46065074,(14936_4#72:25.92779601,(14555_3#75:10.98003874,13470_1#59:10.98003874)n27:9.364424264)n26:3.727883151)n22:9.808592578,((13415_8#29:31.5592467,((((17175_7#29:19.79856306,(12837_2#87:9.90638843,14913_7#83:15.23972143)n34:1.558841635)n33:2.068534757,12837_1#64:13.45043082)n32:9.912677132,((12837_2#79:0.5207529537,12837_2#86:0.5207529537)n36:19.2752727,(12291_6#78:25.8226854,(14913_3#92:0.4223563895,14913_3#53:0.2556893895)n38:22.15032901)n37:0.3900072543)n35:3.567082304)n31:1.304385844,((17175_7#22:22.1449879,14555_3#93:15.6449879)n40:10.08472933,12162_1#9:30.22971723)n39:1.187776567)n30:3.391752901)n29:0.3607048872,((14913_3#13:25.10720375,13415_8#85:25.69053675)n42:5.067714527,(14913_3#51:27.09031682,(13154_4#8:23.28096632,(13470_1#74:25.30615153,((15995_1#19:0.3086065284,15995_1#27:0.3086065284)n47:23.31849625,((((15731_8#63:12.01166716,12837_1#26:7.845000161)n51:4.391635782,13415_5#30:13.98663594)n50:2.277667676,((14257_1#17:13.25437924,(14412_1#29:6.169262529,14555_3#70:5.669262529)n54:7.501783714)n53:3.28089943,13415_4#92:15.20194567)n52:0.9790249454)n49:1.204941281,17138_3#29:21.1359119)n48:3.491190877)n46:3.762381752)n45:0.3914817869)n44:0.3926835068)n43:3.001268455)n41:1.411700308)n28:3.294320152)n21:5.598920703)n14:4.00543491)n13:1.270563646)n1:25.07453634,(12837_5#63:55.63817967,(((((12837_1#76:13.26471609,15995_2#2:21.59804909)n9:5.423406323,(13470_1#44:17.82382507,14555_3#22:15.49049107)n10:5.780964337)n8:1.733518429,13415_5#19:22.33830784)n7:8.768193891,(13414_8#26:27.10671167,(13415_5#6:11.12224592,14555_3#52:10.78891192)n12:16.98446576)n11:2.999790057)n6:24.87790556,12837_2#9:54.31774029)n5:1.653772379)n4:11.60888167)n2:0.9175571121)n3:12.42162452)Root;
