# Supplementary material for: Robust analysis of prokaryotic pangenome gene gain and loss rates with Panstripe
Source: Genome Res. 2023 Jan;33(1):129–40. doi: 10.1101/gr.277340.122 (PMC9977150; doi:10.1101/gr.277340.122)
Supplement: Supplemental Material [file supp_gr.277340.122_Supplemental_Code_0.1.0.tar.gz.zip › panstripe-manuscript-0.1.0/data/spneumoniae/GPSC7_BD.tre]

(((15531_6#94:4.448882303,17428_8#122:4.615549303)n58:52.27041844,(((17794_7#187:1.537615904,17428_8#109:2.370949904)n61:0.3648706692,(16453_2#51:0.6905278952,19183_3#11:1.357194895)n62:1.461958678)n60:0.3543236542,(17428_8#110:2.696088694,(((15378_2#46:0.9797401473,((15873_4#80:0.2482727274,(14520_7#94:0.2873360486,14520_7#29:0.2873360486)n69:0.2109366788)n68:0.2186066151,(15873_2#32:0.2356674977,14520_4#57:0.3190014977)n70:0.3145448448)n67:0.1795278047)n66:0.1942681748,15873_3#58:0.8406753221)n65:0.2284862148,15531_4#81:1.402494537)n64:0.8769271576)n63:0.2273885331)n59:53.96249052)n57:117.4830881,(((((((13710_2#30:25.31033636,(17175_8#28:20.41026962,(17150_6#49:11.61583379,12299_1#4:6.365833787)n10:8.544435828)n9:7.400066742)n8:17.65714702,((((22841_4#66:8.276643372,22841_4#17:7.276643372)n14:14.291026,(((22841_2#62:11.88542733,22841_4#164:9.88542733)n17:1.898185871,22841_3#102:6.783613201)n16:9.550256007,22841_2#181:14.33386921)n15:1.23380016)n13:14.37443584,(21999_8#16:15.82456635,21999_8#35:15.99123335)n18:21.70087186)n12:4.860764706,(15608_3#60:37.63033753,(13414_8#43:22.0349583,(((14936_4#19:21.80313223,(12837_4#71:13.19253595,13415_4#51:13.85920295)n24:1.693929278)n23:3.298548425,(12837_3#61:10.91988541,((14913_5#82:14.0217736,(17059_7#93:5.984174086,17175_7#71:7.734174086)n28:7.037599516)n27:3.699741092,(((17059_6#86:7.309681599,(14913_2#17:4.974509524,17175_4#26:5.557842524)n32:1.751839075)n31:1.019696656,((((17175_4#90:0.2236080056,17138_3#90:0.2236080056)n36:5.769949105,14566_5#34:3.660223111)n35:0.9572096623,15995_2#59:7.867432773)n34:1.437113432,17059_6#83:9.471213205)n33:0.2748320495)n30:4.534272057,((13415_6#24:2.739541323,(17175_7#6:0.2158038337,17150_5#44:0.2158038337)n39:5.690404489)n38:2.040829769,((15841_5#20:0.1800518278,15841_2#77:0.5967188278)n41:7.375102599,13415_4#24:3.305154427)n40:1.225216665)n37:3.08327922)n29:3.691197381)n26:1.031703715)n25:6.598462243)n22:1.651698937,17150_5#38:24.08671259)n21:2.281578714)n20:8.595379228)n19:4.922532384)n11:1.581280466)n7:4.499343848,(15682_1#60:42.48727485,(((15682_2#25:20.32489922,21999_8#117:21.82489922)n45:20.30450295,((19084_7#16:19.88825231,(21053_8#183:11.25442703,21127_1#52:10.92109303)n48:9.300492285)n47:1.286334173,12838_1#83:16.92458649)n46:20.70481568)n44:3.534961408,(12291_3#66:41.08152092,(11657_1#78:11.1822967,17150_6#66:26.5989637)n50:19.73255722)n49:0.3328426629)n43:0.3229112687)n42:3.14621938)n6:75.4836788,19084_7#119:119.367173)n5:17.07354661,(((13154_2#83:5.293904649,19084_7#117:5.293904649)n53:7.770085315,12291_1#26:12.06398996)n52:8.686615494,((19084_7#153:15.54467289,(19084_8#107:15.87499738,11657_4#72:12.87499738)n56:1.66967551)n55:5.910203969,12291_3#82:22.45487686)n54:0.2957285947)n51:114.6901142)n4:9.782614305,21127_1#25:153.4733339)n3:9.329381966,(((((15608_4#77:58.56539753,(12291_5#16:37.1469102,((11826_1#55:1.110978387,15608_2#63:1.110978387)n96:25.50813275,(((15682_2#43:24.52524597,(15608_3#57:21.22439726,(12837_3#75:10.74370084,(22027_1#29:1.863717042,(22027_1#157:4.592250975,(22027_1#134:4.26819543,(21053_8#156:5.65220196,22841_4#33:3.90220196)n105:2.36599347)n104:0.3240555459)n103:1.271466067)n102:8.546650794)n101:3.230696426)n100:3.634181709)n99:10.54752925,(11657_2#21:12.24195955,(11826_1#72:6.302584061,(11657_2#27:6.25443688,(15608_2#84:4.719995051,14673_2#67:7.553329051)n109:1.534441829)n108:0.2981471808)n107:4.689375486)n106:9.414148672)n98:5.083200073,(14723_6#82:38.05988668,11657_1#90:25.14321968)n110:1.846088617)n97:0.2964688443)n95:11.19446606)n94:7.168487334)n93:3.800423914,((12291_4#85:30.61200198,(14673_3#24:15.61358821,((13710_2#63:13.39487369,(13414_3#25:0.3812962165,13414_3#30:0.3812962165)n116:12.76357748)n115:3.227879114,12291_4#36:13.62275281)n114:7.157502399)n113:10.08174678)n112:14.75445758,((13414_3#4:36.63212958,(21999_8#8:16.14320665,21127_2#91:11.97653965)n119:20.90558993)n118:1.609216307,((22841_1#160:13.25463308,(22841_1#122:12.34141373,(22841_3#21:3.842726733,22841_1#135:10.84272673)n123:1.498686999)n122:0.9132193447)n121:13.83729673,(13710_1#10:16.94071183,((22667_8#74:7.065162391,(13710_1#18:8.184139156,(13353_7#49:6.65505388,(13414_3#31:5.827317438,13414_2#6:5.160650438)n129:0.7444034421)n128:1.779085276)n127:1.964356235)n126:5.055505267,11511_8#16:12.20400066)n125:2.07004417)n124:8.90121798)n120:12.14941608)n117:9.958446679)n111:14.16602888)n92:9.871713553,((13414_3#35:45.33528028,(14673_4#1:7.342037993,13414_1#82:16.09203799)n132:29.07657629)n131:24.38731097,(12291_5#24:21.61898816,11658_2#77:21.20232116)n133:35.02027008)n130:2.848276753)n91:15.0348552,(14673_3#65:80.39968811,((15608_2#51:15.5788112,15608_4#53:14.1621442)n136:40.63529035,(((15608_3#69:30.29637101,15608_3#56:29.71303701)n139:27.93002851,14673_2#19:45.47639953)n138:2.719963616,((14673_2#58:13.95410614,(11893_8#5:8.58969489,11511_7#78:9.50636089)n142:2.197745254)n141:30.59316934,(11657_2#35:29.14185861,((19341_2#176:27.11748453,(11657_2#20:4.546270157,15608_2#70:4.546270157)n146:11.90454737)n145:12.75385549,((((21053_8#184:18.81672277,22841_3#128:12.15005577)n150:1.956643797,(21053_8#137:17.65491744,19341_2#71:7.238250435)n151:0.8684491291)n149:1.99995988,(21053_8#167:22.65365369,(19341_2#90:3.603356567,(22841_3#159:8.050217862,(22841_3#179:6.329904281,22841_3#18:4.329904281)n155:1.720313581)n154:3.553138705)n153:2.716964118)n152:1.786338759)n148:9.099179507,(11822_1#23:4.414200037,(11822_1#72:4.659576371,((14723_6#63:6.875211827,(14723_6#83:3.830323393,14723_6#84:2.830323393)n160:4.044888433)n159:5.147434096,(15608_4#72:8.119648163,((15608_4#78:1.048785117,15608_4#79:1.048785117)n163:3.648180588,(14723_6#61:0.2291128526,14723_6#62:0.2291128526)n164:4.467852852)n162:3.422682458)n161:3.90299776)n158:5.386930449)n157:0.337956666)n156:12.45830591)n147:11.66550107)n144:1.687185586)n143:12.15541688)n140:4.065753657)n137:9.684405413)n135:17.51891955)n134:0.2893690901)n90:27.08951809,(15682_2#48:26.92325675,(((15608_3#18:9.919891979,(((15682_2#72:13.12401499,15682_2#71:13.12401499)n77:5.803334967,(22841_2#179:8.061005939,15277_1#7:2.644338939)n78:2.616344015)n76:3.019187287,(15682_1#78:18.97644437,(12837_4#38:11.83586464,14412_1#65:12.16919864)n80:2.390579724)n79:0.3034258732)n75:2.390021737)n74:0.2323892192,((14673_3#61:9.166892226,11657_2#45:5.250225226)n82:3.570207698,((15608_3#87:11.1146359,(15608_3#84:7.763928411,15608_3#62:7.097261411)n85:3.350707485)n84:12.28885699,((15608_2#71:5.114936037,14673_3#52:7.364936037)n87:3.901849273,(21053_8#187:9.257131808,21127_1#38:8.757131808)n88:14.1763205)n86:0.3033735801)n83:0.3336070352)n81:0.9985152735)n73:0.2801451288,(15608_2#69:9.72162485,15608_4#71:21.47162485)n89:1.127468477)n72:2.907496427)n71:87.85531854)n1:45.19080761)n2:17.56633999)Root;
