# Supplementary material for: Robust analysis of prokaryotic pangenome gene gain and loss rates with Panstripe
Source: Genome Res. 2023 Jan;33(1):129–40. doi: 10.1101/gr.277340.122 (PMC9977150; doi:10.1101/gr.277340.122)
Supplement: Supplemental Material [file supp_gr.277340.122_Supplemental_Code_0.1.0.tar.gz.zip › panstripe-manuscript-0.1.0/data/spneumoniae/GPSC80_BD.tre]

(((16399_5#33:0.744285541,(16399_7#19:0.353225325,16399_7#70:0.186558325)n30:0.224393216)n29:5.542883922,(14410_4#2:6.894502745,(14520_4#27:2.009845936,(16399_5#15:0.7653533261,((16399_5#26:0.6230393953,((19183_3#20:0.3950949819,(17794_7#109:0.4425148648,(16399_7#11:0.1094559032,((17428_8#156:0.1149839952,17428_8#135:0.2816509952)n41:0.08258002741,(17428_8#137:0.09617861965,17428_8#167:0.1795116197)n42:0.101385403)n40:0.0785588806)n39:0.08305896162)n38:0.202580117)n37:0.1349325634,17428_8#175:0.1966945453)n36:0.09301185001)n35:0.1186309008,15873_5#68:0.4916702961)n34:0.27368303)n33:1.16115861)n32:0.5513238091)n31:2.975999718)n28:6.48587244,((17794_8#94:4.170472386,(15873_5#73:0.577589905,(15873_5#72:0.3817364459,((17794_8#103:0.3047489102,17428_8#144:0.2214159102)n47:0.3217751263,(19183_3#22:0.222906761,17794_7#127:0.639573761)n48:0.1536172756)n46:0.3385454094)n45:0.1958534591)n44:2.426215481)n43:4.171950301,((((14520_7#67:0.4682172725,(15531_4#68:0.2223545108,15531_4#73:0.2223545108)n3:0.2458627617)n2:2.851525918,(15531_5#61:2.631283734,15531_5#46:5.214617734)n4:0.6884594571)n1:1.118106182,((19646_1#31:3.408336673,17794_8#31:3.408336673)n7:0.7596780385,(15873_5#35:0.4511019901,(15873_3#65:0.3735370316,(16399_5#7:0.2263373857,15873_2#42:0.1430043857)n10:0.2305326459)n9:0.1608979585)n8:2.216912721)n6:1.603168662)n5:1.024784794,((((14520_7#54:0.4361976851,15873_3#8:0.5195306851)n22:0.3186096739,(14520_7#57:0.2256839504,14520_7#70:0.3090169504)n23:0.5291234085)n21:3.119513399,(14410_6#47:4.514063104,(17794_7#118:0.6394640247,(19183_3#95:0.5146970095,14520_4#91:0.6813630095)n26:0.2914340153)n25:1.541266079)n24:2.193590654)n20:0.9842175526,(17794_7#136:1.091818561,((17794_8#12:0.5194140225,(15873_5#71:0.2899588865,(16399_7#75:0.351593715,(16399_5#46:0.2213530708,(17428_8#134:0.1318195514,17428_8#111:0.1318195514)n19:0.08953351937)n18:0.1302406442)n17:0.1883651715)n16:0.1461211361)n15:0.1993434101,17794_7#14:0.7187574326)n14:0.2897281284)n13:3.766719749)n12:0.5207628559)n11:2.046454521)n27:4.680619216)Root;
