# Supplementary material for: Robust analysis of prokaryotic pangenome gene gain and loss rates with Panstripe
Source: Genome Res. 2023 Jan;33(1):129–40. doi: 10.1101/gr.277340.122 (PMC9977150; doi:10.1101/gr.277340.122)
Supplement: Supplemental Material [file supp_gr.277340.122_Supplemental_Code_0.1.0.tar.gz.zip › panstripe-manuscript-0.1.0/data/spneumoniae/GPSC8_BD.tre]

(((((11658_1#77:39.13361643,19084_7#24:56.55028343)n70:6.188021469,((13670_3#25:0.6574076536,19084_8#168:0.6574076536)n72:40.08492363,(((21999_8#122:8.661883518,((21127_2#168:3.267599885,21127_2#146:3.017599885)n77:0.5450901522,((21999_8#101:2.571528521,(21999_8#107:2.086485822,21999_8#95:2.003152822)n80:0.5683756998)n79:1.792164337,(21999_8#94:3.859178639,21999_7#116:2.692511639)n81:0.5045142197)n78:3.532331179)n76:0.5991934803)n75:17.836943,(((14673_4#6:6.191266391,11511_7#56:0.6079323914)n84:2.086982792,11511_7#80:1.694915183)n83:4.353128955,11657_1#84:7.464711138)n82:4.950782384)n74:11.05988089,(19084_7#78:14.98041002,(11658_2#4:14.94414048,(19084_7#73:4.576342707,19084_7#76:4.576342707)n87:6.367797769)n86:3.036269547)n85:16.24496438)n73:7.683623877)n71:17.82930662)n69:0.8443310443,((((((((((((((15531_3#42:15.54246017,(((((((15531_2#66:5.25465522,(17870_7#11:0.3476552046,18456_1#158:1.764322205)n109:3.407000016)n108:6.848487945,(12290_2#26:10.02868917,(((12290_3#68:1.39167533,((9789_3#10:0.6748268042,(9789_2#13:1.14883801,9789_2#23:0.8988380099)n116:0.4426557944)n115:0.3026457505,15531_3#7:1.977472555)n114:0.3308687748)n113:1.753269079,17870_7#27:3.728277409)n112:7.574555198,(((17870_7#188:8.318813612,((14936_5#12:7.249124654,12290_2#63:0.1657916538)n121:0.3764388557,(((9789_2#34:2.648431039,(17870_7#12:1.755191863,9789_2#2:2.171858863)n125:0.4765721763)n124:0.5770438403,(9789_2#79:2.501030295,14936_5#81:1.001030295)n126:0.6411105845)n123:4.662640022,((17870_7#16:0.9410670987,(9789_3#6:1.027892704,17966_5#60:2.194559704)n129:0.5798413949)n128:3.3699549,9789_2#25:3.144355998)n127:2.493758903)n122:2.820782608)n120:0.2765831027)n119:0.1882448467,(((15531_3#54:0.5530852496,9789_2#11:0.7197512496)n132:0.5362973539,(9789_2#6:0.4055364606,14936_5#91:2.655536461)n133:0.8505121429)n131:3.56528453,17870_8#91:3.321333133)n130:5.519058326)n118:0.3246097621,9789_2#16:11.33166822)n117:0.2211643855)n111:0.2258565673)n110:0.241120991)n107:0.252933436,(9789_2#45:0.7559849343,17870_7#23:0.7559849343)n134:7.683425666)n106:0.2937847446,14936_5#79:8.566528345)n105:0.2940406275,18456_1#159:11.94390197)n104:1.538092109,17966_5#66:10.48199408)n103:0.8185040722,(14936_5#11:3.149550893,17966_5#49:6.066217893)n135:5.650947261)n102:1.075295017)n101:0.4015321813,18456_1#123:12.27732535)n100:0.405423521,14936_5#14:16.93274887)n99:1.290034578,(17870_8#28:6.208741748,(14723_4#89:1.678218245,(14723_4#59:0.9988073574,14723_6#3:1.998807357)n138:0.6794108872)n137:7.363856503)n136:7.097375704)n98:4.205444048,(17870_8#19:9.997030364,17870_8#117:12.99703036)n139:5.431197136)n97:2.559770595,(14936_6#30:5.626240083,12290_3#14:6.792907083)n140:14.27842501)n96:2.263166702,(14936_5#25:4.362711917,(19341_2#35:4.963697159,17966_5#104:4.630364159)n142:4.149014758)n141:22.88845288)n95:2.020084298,((14723_4#21:6.474914265,14723_6#27:5.474914265)n144:11.84914833,14723_6#48:18.3240626)n143:9.863853498)n94:0.6524436286,14723_2#55:15.84035972)n93:4.38555969,14723_6#52:32.22591941)n92:0.6117677386,(14555_4#76:6.134814664,(14913_2#63:0.4015876383,14913_3#39:0.4015876383)n146:5.816561025)n145:29.78620549)n91:16.17202946,((((22841_4#54:5.429325727,(23164_8#151:2.146398721,(23164_8#150:1.590565778,22667_7#133:2.590565778)n152:0.5558329426)n151:1.282927006)n150:10.17635601,(((((22114_6#3:1.114235387,22667_8#53:2.114235387)n157:0.5952027429,22114_6#2:1.70943813)n156:0.6013178748,(22114_6#63:2.680363366,22114_6#7:1.680363366)n158:0.6303926392)n155:2.814683927,(22841_2#170:2.683852745,((22027_1#95:3.030538226,((((22027_1#97:0.8139073806,(22114_6#87:0.5374223944,(22027_1#90:0.3105244639,(22841_2#122:2.292262069,(22841_1#169:0.7993829806,22841_2#58:1.799382981)n169:0.4928790882)n168:4.018262395)n167:0.2268979305)n166:0.2764849862)n165:0.2988625927,22667_7#158:3.112769973)n164:0.572430116,22114_6#61:1.685200089)n163:0.9230546086,22114_6#62:2.608254698)n162:0.4222835276)n161:2.202348629,22841_2#147:2.232886854)n160:0.4509658906)n159:0.4415871865)n154:0.5876933232,22841_3#115:5.713133254)n153:5.892548485)n149:7.490802467,((19084_7#10:0.9061332331,19084_7#7:0.9061332331)n171:17.77345464,(22114_6#22:5.432063125,(22841_2#66:3.992479766,22841_4#106:1.992479766)n173:8.439583359)n172:7.247524751)n170:6.41689633)n148:13.16635228,(((22841_2#148:5.88251167,(22667_7#155:9.098151421,(22841_3#47:4.595764276,22841_2#141:3.595764276)n178:0.5023871456)n177:1.784360249)n176:3.730790736,(17794_7#51:9.121283325,(17794_8#147:8.774555976,17794_8#136:7.607888976)n180:2.680060349)n179:3.158686081)n175:11.61072902,((15531_6#57:5.366749114,14410_6#12:3.950083114)n182:4.853532325,(10395_5#3:5.255529761,(((14410_5#22:0.8643941517,(15531_5#8:4.30048233,(14410_6#34:1.50292023,(14410_5#10:1.523388459,14410_4#6:1.523388459)n189:1.22953177)n188:0.4642291004)n187:1.647244822)n186:1.727722449,((15531_6#38:0.6688106571,(15378_2#63:0.2594056219,15531_6#53:0.3427386219)n192:0.3260720352)n191:2.038022541,14410_5#2:1.623500198)n190:4.885283403)n185:0.576973223,(16399_7#68:2.255097482,14410_4#76:5.255097482)n193:0.9139923423)n184:0.5031069365)n183:1.464751679)n181:19.83708299)n174:9.038805066)n147:15.74688012)n90:3.950666962,(19084_8#46:12.55238892,(19084_7#87:3.234366832,19084_7#88:3.234366832)n195:6.318022089)n194:42.40799465)n89:2.235111096,(((((9789_2#3:12.15332736,17870_8#41:10.23666036)n200:11.34722741,(17870_7#10:11.12818637,(12290_2#72:7.557690418,(17870_8#40:2.920668635,18456_1#94:3.420668635)n203:0.5536887832)n202:12.32049595)n201:12.3723684)n199:12.30630989,(14936_5#13:29.81978644,(14723_4#88:33.68352182,14936_5#33:25.93352182)n205:4.136264611)n204:5.987078228)n198:0.7048490241,(14410_7#72:13.83441638,((15531_4#46:13.24312177,(11791_1#41:5.679652802,(((14410_5#20:2.265812153,(14410_6#15:2.164264279,14410_6#3:2.164264279)n213:2.101547874)n212:6.44336819,(14410_5#19:2.663193362,14410_5#25:3.829859362)n214:5.879320982)n211:1.415821246,((15378_2#38:7.687279718,14520_6#52:4.853945718)n216:4.644881578,(11658_1#62:8.123800952,(14410_7#66:1.407719411,15531_4#54:3.574386411)n218:4.299414541)n217:2.208360344)n215:1.626174293)n210:0.5546512125)n209:0.5634689692)n208:0.6091188294,14410_5#16:11.8522406)n207:8.148841775)n206:25.34396431)n197:9.937613858,((14410_7#5:4.670848855,14410_7#21:4.920848855)n220:31.47558062,(((15531_5#34:11.71104295,(14410_7#74:7.936887921,((14410_6#37:6.601936691,(14410_5#28:2.446920935,(14410_5#26:2.427767272,((14410_5#34:1.183575746,(14410_5#23:0.902395881,15378_2#33:2.069061881)n231:0.5311798645)n230:0.285087153,14410_6#24:2.051995898)n229:0.2924383732)n228:0.3524866629)n227:2.238348756)n226:1.716176922,(((15531_5#1:0.4119857895,15531_5#5:0.4119857895)n234:7.776351301,((14410_5#31:1.123385123,(14410_4#79:1.053154687,14410_6#17:1.219821687)n237:0.653563436)n236:3.179516712,(15531_4#60:3.082374859,((14410_4#8:2.420455614,((14520_7#72:0.4113589757,15378_2#27:1.161358976)n242:0.4184587735,(15378_2#41:2.267214818,(15531_4#57:1.097579814,14520_7#74:4.264246814)n244:0.3363010045)n243:0.3959369311)n241:0.257303865)n240:0.317792203,14410_4#17:2.238247817)n239:0.3441270421)n238:0.9705269763)n235:0.4687692546)n233:0.5304764422,10395_5#12:4.885480532)n232:1.765966081)n225:9.452108308)n224:7.19082103)n223:5.165092378,((11658_1#87:6.557724525,(11791_1#37:16.87737716,11658_1#92:4.710710159)n247:4.513681366)n246:0.6682920675,((14410_7#10:5.739940259,15378_2#40:9.406607259)n249:3.836532674,(14410_7#31:3.740937657,14410_7#32:3.574271657)n250:0.5855352755)n248:9.89954366)n245:7.066784736)n222:3.792161329,(11658_1#91:5.434207958,(14410_6#21:17.92286703,15873_5#24:4.339534035)n252:3.678007923)n251:12.4007547)n221:12.06146682)n219:12.13623107)n196:0.7461671255)n88:3.387141276)n68:7.595085059,((14673_4#75:39.11035398,(20925_3#20:6.016228403,20925_3#67:6.266228403)n255:39.51079258)n254:26.27887258,(((14723_4#38:3.375482792,(((14723_4#28:1.063060721,14723_6#2:1.063060721)n261:0.7232300368,14723_4#30:1.786290758)n260:0.377747224,14723_4#72:2.164037982)n259:1.21144481)n258:17.87069321,((12291_6#41:9.537678582,(((14723_4#13:2.061866258,14723_4#23:2.061866258)n266:2.680692762,(14723_3#73:4.337268338,(14723_4#12:2.984272315,((14913_7#6:5.458549361,(14723_4#82:1.650986947,((14723_4#27:0.7798204635,14723_4#64:0.7798204635)n273:0.6216889346,(14723_4#46:2.115623168,(14723_3#91:1.815300744,(19084_8#105:0.5236994306,17175_8#10:5.273699431)n276:0.2916013135)n275:0.3003224237)n274:0.2858862302)n272:0.2494775493)n271:0.3075624141)n270:0.3285720867,(((12291_6#58:0.5571434448,(14936_4#89:1.398227718,12162_1#23:0.981560718)n280:0.4089157268)n279:0.4923388287,12162_1#8:1.966149274)n278:3.198036363,(14723_3#70:1.328711719,(14913_3#58:1.24078464,14555_4#38:0.9907846399)n282:1.171260079)n281:1.418806918)n277:0.5396028113)n269:0.6971508665)n268:0.3529960234)n267:0.4052906821)n265:2.756487642,14412_2#41:7.249046663)n264:0.538631919)n263:7.589018055,(((15531_4#40:0.6304856505,19341_2#51:1.713819651)n285:6.193498602,(18456_1#5:7.051656818,(17870_8#98:2.778612787,(9789_4#88:0.4920013139,(15531_2#13:0.3067963223,9789_5#54:0.2234623223)n289:0.2685389916)n288:1.036611474)n287:0.8563770303)n286:0.4389944345)n284:1.636896026,9716_7#11:4.210880278)n283:10.49914936)n262:6.619479361)n257:32.00111622,(((((((22841_2#169:1.325389027,(22114_6#14:2.881028889,((22667_8#75:3.243574744,(22841_1#81:2.761430277,(22841_4#101:3.110901092,(22841_1#87:2.516958935,((22841_1#43:1.123314835,(22841_1#57:0.7353538286,22841_1#94:0.7353538286)n305:0.3879610066)n304:0.8769455143,(22841_4#149:2.480827636,(22841_4#93:1.183077801,22841_1#88:1.183077801)n307:0.2977498344)n306:0.5194327139)n303:0.5166985856)n302:0.5939421573)n301:0.6505291849)n300:1.482144466)n299:1.240554262,22027_1#75:1.484129006)n298:0.3968998827)n297:0.4443601384)n296:0.5527780612,((((((23164_8#82:1.92778666,22841_1#48:3.92778666)n313:0.3740922963,(((22841_1#32:1.347052996,22667_7#141:1.347052996)n316:0.5831018504,(22841_1#89:2.611854976,22667_7#144:0.6118549755)n317:0.3182998714)n315:0.9927681347,(23164_8#145:0.498050156,22667_8#70:0.498050156)n318:1.424872826)n314:0.3789559745)n312:0.5414125013,23164_8#78:2.843291457)n311:0.3399525536,23164_8#106:3.183244011)n310:1.286648797,22841_4#94:6.469892808)n309:0.8969150197,22841_2#150:1.366807828)n308:0.5113592608)n295:1.387704869,(23164_8#149:4.552938765,22841_3#175:2.552938765)n319:2.712933193)n294:0.6403349626,(((22841_3#135:1.607447699,(((22114_6#86:1.080367443,22114_6#70:1.080367443)n325:0.341744512,22114_6#79:1.422111955)n324:0.3645582631,23164_8#103:2.786670218)n323:0.8207774807)n322:1.356623317,(22841_3#37:1.467422732,((22027_1#114:1.215275604,(((22841_1#98:1.632477869,22841_4#21:1.632477869)n331:1.299557976,((((((22841_1#12:0.4829639934,22667_7#164:0.4829639934)n337:0.1791620006,(22841_1#144:1.477882687,(22841_1#168:2.017927555,22841_4#112:1.017927555)n339:0.4599551313)n338:1.184243307)n336:0.1865165026,22841_4#118:2.848642497)n335:0.2053665201,22667_7#165:1.054009017)n334:0.2653438013,22841_1#85:2.319352818)n333:0.2843757556,22841_1#53:2.603728574)n332:0.3283072712)n330:0.8749832037,23164_8#140:1.807019049)n329:0.4082565556)n328:1.83176608,(22841_1#65:5.044766449,22841_3#130:1.044766449)n340:1.002275234)n327:0.4203810483)n326:0.4966482838)n321:0.4768422702,23164_8#115:5.440913286)n320:2.465293634)n293:1.558361472,(22841_2#167:2.764276825,(22841_3#125:3.232397888,(22841_3#105:1.381429369,22114_6#23:1.381429369)n343:1.850968519)n342:1.531878937)n341:2.700291567)n292:2.883560971,14673_3#69:6.764796363)n291:3.376812583,((22841_2#163:2.975568229,(22841_3#114:1.117557442,(22667_8#45:1.345948292,22841_3#111:0.3459482924)n347:0.7716091495)n346:3.858010788)n345:3.669452786,(22841_3#48:4.231481139,(22841_2#146:2.69158192,((22841_2#157:1.014261101,(22841_3#123:1.398498923,(22027_1#124:2.544702304,23164_8#88:2.544702304)n353:0.8537966185)n352:1.615762179)n351:0.9132074433,(22841_2#166:1.383405565,(22841_3#126:1.873371809,(23164_8#89:3.526088532,(23164_8#118:2.38550776,((((((22841_4#124:0.5775869653,22841_4#143:1.577586965)n363:0.4082153096,22841_1#72:0.9858022749)n362:0.7856471823,(22841_4#96:1.415289094,22841_4#107:2.415289094)n364:0.356160363)n361:0.4512364293,((22841_1#96:1.428949265,22841_1#99:1.428949265)n366:0.3767477952,(22841_4#22:1.37429581,22841_1#80:0.3742958101)n367:0.4314012505)n365:0.4169888259)n360:0.4457810878,(22841_4#129:2.09154978,(22841_4#114:2.677177448,(22841_4#29:0.9228042524,22841_4#148:1.922804252)n370:0.754373196)n369:0.4143723315)n368:0.5769171943)n359:1.249825021,((((22667_7#159:1.711065268,(22667_7#188:0.4597409586,22841_4#39:2.459740959)n375:0.2513243091)n374:0.3230923977,((22841_4#79:1.877561906,22841_4#55:0.8775619063)n377:1.661339065,(22841_4#98:2.064445106,22667_7#142:1.064445106)n378:0.4744558653)n376:0.4952566943)n373:0.3814286805,((23164_8#146:0.8510663583,22667_7#161:1.851066358)n380:0.3091608883,(22841_1#40:1.801662108,23164_8#121:0.8016621083)n381:0.3585651383)n379:0.2553590992)n372:0.2389297587,(((22841_4#11:1.330430479,(22841_1#51:1.028299395,22841_1#143:2.028299395)n385:0.3021310845)n384:0.5658069193,(22841_1#86:0.7125381944,22841_1#140:1.712538194)n386:1.183699204)n383:0.5234109157,(22841_4#119:2.911533268,(22841_1#162:2.705887298,22841_4#73:1.705887298)n388:1.20564597)n387:0.5081150462)n382:1.23486779)n371:0.2637758912)n358:0.4672157647)n357:1.140580772)n356:0.3472832772)n355:1.510033756)n354:0.5440629794)n350:0.7641133758)n349:0.5398992185)n348:3.413539877)n344:5.079920931)n290:37.52235027)n256:13.14193434)n253:0.788494446)n1:54.27356512,((17870_8#36:31.86746635,(17175_5#78:36.29122149,((((13415_4#56:7.824703016,(12291_6#75:5.280747011,(12162_1#48:3.583170432,(12291_6#40:1.585075029,12162_1#79:2.085075029)n11:1.414761403)n10:2.614243579)n9:7.460623005)n8:6.831774683,(12837_3#18:7.918091026,12291_6#12:14.00142403)n12:5.571720673)n7:5.016400232,((14555_3#55:3.466133539,(13470_1#67:0.6205200551,((14566_5#49:2.201939388,(13415_8#49:1.540851596,(14412_2#8:1.241790696,(14913_3#24:0.9306071233,14913_2#57:1.013940123)n20:1.227850572)n19:1.049060901)n18:0.3277547918)n17:0.5958322298,13415_7#25:1.631105618)n16:0.406081437)n15:2.595613484)n14:14.3924266,(13414_8#78:1.884173512,((13470_1#2:1.495167264,12291_6#64:6.161833264)n23:1.006180064,(((((15995_1#103:2.521098472,14913_2#24:0.8544314722)n28:0.3916179936,(14913_3#95:0.5742516385,14913_2#25:0.6575846385)n29:0.5051318273)n27:0.4568085718,12162_1#29:2.536192038)n26:2.590013459,(13415_8#73:2.046810401,(14555_4#86:1.688184598,12291_6#66:2.354851598)n31:1.691958803)n30:0.4127280963)n25:0.4044938071,14913_2#27:4.697365304)n24:1.970648024)n22:0.3828261842)n21:14.64105363)n13:2.730984791)n6:0.6843451507,((13415_6#31:15.10312695,(13470_1#24:9.015109098,((14913_2#30:3.707089601,14555_4#39:3.123755601)n36:3.674985336,(((17175_5#67:1.580611768,14566_5#48:1.580611768)n39:1.039566042,(14723_6#17:0.7724550522,(14723_6#24:0.3315324886,14723_4#84:0.3315324886)n41:0.4409225636)n40:1.014389757)n38:2.656867643,(12162_1#85:1.397442146,12162_1#28:1.147442146)n42:6.296270307)n37:0.5216954847)n35:6.716368161)n34:5.921350853)n33:3.155052076,(((13415_7#40:6.78180007,14555_3#40:5.44846707)n45:1.67025524,((12837_2#21:0.3524804692,12837_2#29:0.3524804692)n47:4.122436223,((14723_4#78:1.380402841,14723_4#79:1.380402841)n49:2.485902274,15995_1#33:5.116305115)n48:3.441944577)n46:0.6438056178)n44:9.654967548,(17138_4#87:6.090396833,14913_6#25:10.84039683)n50:12.09995902)n43:2.151156169)n32:2.015711055)n5:12.68399841)n4:4.576244858)n3:34.73789476,(14723_2#20:63.66644388,(((14723_2#3:9.397289782,(14723_2#24:0.6651877313,14723_2#23:0.6651877313)n55:10.73210205)n54:6.950101178,(20957_7#131:14.79588758,(14723_1#86:1.011116736,14723_2#6:2.011116736)n57:9.368103843)n56:4.968170381)n53:31.89985555,((16288_3#39:32.29958377,((14410_6#18:13.2931646,(14723_2#56:3.156122823,14723_2#58:3.156122823)n62:3.387041773)n61:10.56064396,(16288_3#14:15.31544726,18090_1#130:17.48211426)n63:4.621694296)n60:8.362442215)n59:19.46942184,(14673_4#76:28.24286448,(20925_3#16:1.281143674,(20925_3#98:0.9502046896,(20925_3#18:4.955724167,20925_3#70:0.2057241675)n67:1.077813522)n66:0.3309389841)n65:28.7117208)n64:18.69280813)n58:2.311573905)n52:13.41919737)n51:10.10558423)n2:46.67925802)Root;
