# Supplementary material for: Robust analysis of prokaryotic pangenome gene gain and loss rates with Panstripe
Source: Genome Res. 2023 Jan;33(1):129–40. doi: 10.1101/gr.277340.122 (PMC9977150; doi:10.1101/gr.277340.122)
Supplement: Supplemental Material [file supp_gr.277340.122_Supplemental_Code_0.1.0.tar.gz.zip › panstripe-manuscript-0.1.0/data/spneumoniae/GPSC93_BD.tre]

(17175_8#38:48.99150554,((13415_6#27:31.92633895,(17059_7#28:34.37933868,15841_5#89:31.71267268)n3:0.3803332687)n2:1.646548258,((((14913_4#25:19.03663812,(18090_5#34:17.46440917,((17059_7#5:15.09153118,17150_6#21:17.34153118)n10:1.200089929,(14913_5#23:10.82426565,17175_8#57:11.32426565)n11:6.550688461)n9:1.172788058)n8:1.905561954)n7:2.295702825,14257_1#3:17.41567395)n6:12.41621521,(15841_2#37:0.6042552924,((15841_3#28:0.2164926055,15841_3#61:0.2998256055)n14:0.1710085824,15841_3#36:0.3875011879)n13:0.2167541044)n12:32.64430087)n5:2.145700771,(13415_7#11:31.95105513,(((14566_6#24:18.43742033,(13415_4#16:10.99837686,(17059_8#45:2.965362485,14566_6#41:1.382029485)n23:13.28301437)n22:3.272376472)n21:12.18393581,((14913_4#32:29.32173727,14410_8#61:25.57173727)n25:1.272845858,(((15873_1#40:1.926676804,(17175_7#19:0.4665535654,17150_5#39:0.2165535654)n29:3.376789239)n28:17.04742457,(15874_1#41:8.546134619,15873_1#75:10.46280062)n30:8.427966752)n27:7.434134641,((14913_4#45:21.34169399,(17175_5#24:13.32127819,17150_5#48:17.23794519)n33:6.103748799)n32:5.269515392,((15731_8#76:0.7677968393,15731_8#84:0.7677968393)n35:0.8536868357,(15995_2#156:4.569759741,15731_8#91:0.4030927409)n36:1.218390934)n34:22.2397257)n31:0.3803596334)n26:3.519681112)n24:1.11010602)n20:2.980857808,((13415_8#2:26.81191924,(14913_4#17:19.1939047,15841_5#71:18.4439047)n19:9.701347537)n18:4.007166354,13415_5#5:27.98575259)n17:1.53312836)n16:0.3488411738)n15:1.026534807)n4:0.345297278)n1:10.58528533)Root;
