# Supplementary material for: Robust analysis of prokaryotic pangenome gene gain and loss rates with Panstripe
Source: Genome Res. 2023 Jan;33(1):129–40. doi: 10.1101/gr.277340.122 (PMC9977150; doi:10.1101/gr.277340.122)
Supplement: Supplemental Material [file supp_gr.277340.122_Supplemental_Code_0.1.0.tar.gz.zip › panstripe-manuscript-0.1.0/data/spneumoniae/GPSC97_BD.tre]

((11822_1#67:4.59353092,(11511_7#44:5.454369727,((11822_1#61:2.963808433,14673_2#92:11.04714143)n15:1.634061128,((11826_1#61:4.453575459,((11511_7#41:2.196237633,11657_2#72:1.446237633)n19:0.2240630067,(11511_7#72:1.018777315,11822_1#64:0.7687773146)n20:0.6515233246)n18:2.11660782)n17:0.2556799193,(11657_2#78:3.715917624,11822_1#62:3.715917624)n21:0.9100037542)n16:0.3052811824)n14:0.3565001661)n13:0.5558281929)n1:16.99710653,((11822_1#55:1.440117969,11657_2#9:2.106783969)n3:2.304275025,((((14673_1#46:4.169877409,(((13154_3#46:2.668883973,13154_3#70:2.668883973)n10:2.873859166,(13154_3#91:5.430432826,(14673_4#28:1.675483365,14673_4#11:1.758817365)n12:2.921615461)n11:0.2789773129)n9:0.7376541848,11893_8#14:5.697064324)n8:0.9728130856)n7:0.3352499119,13154_3#77:7.671793321)n6:1.037756671,12291_5#46:8.792883992)n5:3.403381101,11657_2#84:1.279598094)n4:2.2981279)n2:18.67957846)Root;
