# Supplementary material for: Robust analysis of prokaryotic pangenome gene gain and loss rates with Panstripe
Source: Genome Res. 2023 Jan;33(1):129–40. doi: 10.1101/gr.277340.122 (PMC9977150; doi:10.1101/gr.277340.122)
Supplement: Supplemental Material [file supp_gr.277340.122_Supplemental_Code_0.1.0.tar.gz.zip › panstripe-manuscript-0.1.0/data/spneumoniae/GPSC9_BD.tre]

((19084_7#42:80.79371491,(((14723_2#38:46.32377681,14566_5#28:61.32377681)n13:14.72200473,((12837_5#52:9.93647435,(14412_1#48:12.22232065,(12837_4#56:8.261139756,(12837_3#44:2.031527763,14555_3#10:2.864861763)n18:5.979611994)n17:1.461180893)n16:1.5474867)n15:53.19024996,((14520_6#41:18.46169646,(14520_6#20:16.33223336,(14520_6#54:13.24847343,14410_5#14:10.49847343)n22:4.250426937)n21:2.212796098)n20:38.333679,(14520_6#43:45.73864655,(10395_5#34:41.15413141,(14520_6#40:12.5966731,(10395_5#33:5.909763365,14520_6#51:6.326429365)n26:6.770243733)n25:27.30745832)n24:6.001181138)n23:11.22339591)n19:12.08134885)n14:7.419057228)n12:0.5496557413,(((((((((13710_1#6:9.013342401,((22841_2#131:6.70607315,(22841_2#41:4.237924899,22841_2#33:4.237924899)n38:1.468148251)n37:0.4420722316,(22841_2#16:4.695320013,22841_4#170:3.695320013)n39:1.452825369)n36:4.115197019)n35:11.50413925,((19084_8#169:0.2995219951,13414_1#15:0.2995219951)n41:16.76559153,((((22841_2#4:10.18345665,22841_2#100:11.18345665)n45:2.020718783,22114_6#52:7.204175435)n44:0.4508287173,22841_1#8:9.655004152)n43:8.207216934,(14566_6#75:14.48339339,12291_4#18:12.98339339)n46:3.878827695)n42:0.4528924407)n40:0.4523681235)n34:2.883340546,((22841_1#184:12.05521884,22027_1#164:10.05521884)n48:9.837198165,(((14673_4#61:5.595729289,11657_4#37:5.262396289)n51:2.374847588,(13414_2#46:10.78664158,17966_5#144:7.869974576)n52:0.5172693018)n50:1.942831794,(13710_2#1:9.082912886,(13353_7#55:8.105602117,13414_2#37:7.855602117)n54:1.810643769)n53:3.497162786)n49:8.812341329)n47:1.758405196)n33:1.552996066,18090_2#20:13.20381826)n32:8.083337802,(21999_8#10:14.71781682,(((22841_2#137:7.525256456,22841_1#125:6.525256456)n58:2.064902105,22841_4#183:8.590158561)n57:1.354275636,22841_4#105:8.944434198)n56:5.273382625)n55:19.06933924)n31:0.4292783989,((13710_2#16:16.78613266,13710_1#49:13.95279966)n60:3.282916897,17966_5#134:17.56904956)n59:13.23071791)n30:2.620009797,19341_3#108:33.33644426)n29:0.4914030801,((19341_3#28:29.76044164,14673_4#40:26.42710864)n62:3.930709722,((13414_4#39:22.71422389,(21127_1#75:27.73983612,(19341_3#42:18.51107207,((17175_7#56:4.388213684,14913_7#7:3.054880684)n68:4.327651706,(19341_3#21:0.5314902334,24775_1#84:1.531490233)n69:5.351042157)n67:11.62853968)n66:6.395431052)n65:5.224387766)n64:3.07825824,(15682_1#44:24.75982592,(((((19341_3#36:9.779938209,((19341_2#177:0.9116939802,19341_2#178:0.9116939802)n77:1.702381463,19341_3#102:1.614075444)n76:5.165862766)n75:3.689992343,(19341_3#54:11.81178363,19341_3#100:7.811783632)n78:2.65814692)n74:0.4583958646,19341_2#163:1.928326417)n73:0.4366984584,(((19341_3#50:0.7866320102,24775_1#64:0.7866320102)n81:1.871494081,19341_3#52:2.658126091)n80:6.19768409,(19341_3#93:3.676556936,19341_3#88:3.676556936)n82:1.179253245)n79:6.509214694)n72:7.794888025,(((17175_7#2:5.873842868,14913_4#2:3.873842868)n85:0.5214610596,17138_3#24:7.061969928)n84:15.50908855,14673_1#79:15.73772547)n83:1.922187427)n71:5.183246016)n70:5.865990211)n63:0.4820022342)n61:3.136695979)n28:33.86856832,(((15873_2#41:1.937812666,(16399_6#27:1.850429069,14520_4#2:1.600429069)n89:0.4207165964)n88:49.18009594,((14410_6#78:29.37491292,(((14410_8#57:16.98489133,(12291_6#74:16.00947534,(12837_1#55:9.094487791,14412_1#67:10.51115479)n96:0.498320547)n95:5.225415995)n94:2.334915522,((15731_8#7:16.84730341,(((14723_6#23:9.22308558,((14723_4#49:3.690311815,(14723_6#43:1.621020727,14723_4#20:1.621020727)n104:1.069291088)n103:1.302925854,(14723_4#55:3.634354675,14723_3#69:3.634354675)n105:1.358882994)n102:5.229847911)n101:6.863957809,((13470_1#25:2.896303168,14412_1#12:4.646303168)n107:8.306796164,(((17150_5#34:9.330590748,(15873_1#6:8.886147569,(12837_5#11:2.450945651,14257_1#35:4.534278651)n112:0.9352019177)n111:1.527777179)n110:3.875273128,15731_8#74:12.12253088)n109:0.4074044317,13470_1#61:13.19660231)n108:1.256497025)n106:2.300611056)n100:0.3557441471,17175_6#68:17.60945454)n99:0.4045158736)n98:3.056772087,(14723_6#41:15.04288729,(13415_7#17:6.362300499,14412_1#11:4.362300499)n114:8.347253789)n113:4.861188209)n97:1.165731359)n93:3.084417988,12291_6#9:26.65422484)n92:6.387355081)n91:8.54570872,(18090_1#85:26.45260989,13415_5#83:33.11927689)n115:3.634678749)n90:12.53061996)n87:12.03901616,(10395_5#52:52.06324255,((((11658_1#15:4.956501117,11511_7#61:6.289834117)n120:6.140419635,(11893_8#3:6.708455759,(14673_1#15:8.507475403,13414_4#27:7.674142403)n122:1.784313356)n121:4.971797993)n119:22.13417871,19084_7#20:48.56443246)n118:2.625053785,((((((14410_5#79:3.879108913,(14410_4#80:0.8324063991,15531_6#68:3.832406399)n129:1.130035514)n128:6.004400542,15531_4#88:10.30017645)n127:0.5183456989,(14410_7#35:3.659326999,(14410_5#5:7.066071633,15531_6#79:4.316071633)n131:0.4265883655)n130:1.992528155)n126:30.90107073,((((15531_6#35:26.69747949,((14410_7#56:10.3217227,(15873_3#17:3.515787781,14410_7#71:7.515787781)n138:2.889267915)n137:1.254216822,(16399_6#55:11.32225112,15531_5#56:11.40558412)n139:5.753688402)n136:4.704872972)n135:6.29343041,((11791_1#52:6.709865166,(14520_6#53:2.135851233,11658_1#63:1.302518233)n142:15.07401393)n141:8.60928692,(14520_6#29:13.62523219,((15531_6#5:0.8557623627,15531_5#85:0.8557623627)n145:10.30540022,(16399_7#39:4.705684469,(14520_7#13:3.588249373,((((15531_4#76:1.713308904,(14520_5#10:1.344473895,(14520_5#32:0.8765516573,14520_5#46:0.9598856573)n153:0.384588238)n152:0.7021690083)n151:0.7098890781,(((16399_6#43:1.119303304,(17794_7#126:1.225286822,17794_8#14:0.9752868218)n157:0.2273494818)n156:0.5493114011,(17428_8#184:1.417697315,17794_8#26:1.917697315)n158:0.3342503898)n155:0.4049282019,14520_7#11:1.906875907)n154:0.266322075)n150:0.7268475204,15873_3#14:3.066712502)n149:0.2411516315,14520_7#33:3.391197133)n148:0.28038524)n147:1.117435096)n146:6.372145116)n144:0.4640696034)n143:11.5272529)n140:5.005090813)n134:6.41505742,(20925_3#93:37.27240922,(((15995_1#26:23.75590504,((15995_1#12:20.39703933,((14723_4#92:12.39559225,((((((14566_6#6:0.3750430854,14555_4#10:0.4583770854)n172:0.2705806167,14555_4#73:0.5622907021)n171:7.109884334,14410_8#77:5.255508037)n170:0.4254474326,14555_3#53:4.847622469)n169:1.45236648,((14566_4#89:3.796314043,((12837_4#25:0.3373759836,13415_7#54:3.420708984)n176:0.8835550891,14566_5#50:5.054264073)n175:0.9087159701)n174:2.477389153,14257_1#10:6.273703196)n173:0.4429527529)n168:0.4516847501,14555_3#41:5.751673699)n167:4.893918555)n166:5.773400725,(9789_2#83:8.387554717,(14723_6#16:15.1449037,((14723_4#42:11.70865848,13415_8#96:9.041991485)n180:4.073638931,13415_5#35:13.44896442)n179:0.3626062792)n178:0.9093180216)n177:2.114771262)n165:0.978046355)n164:1.069440798,(17870_8#18:12.16717827,(17870_8#25:3.864374318,17966_5#27:1.531040318)n182:7.802803952)n181:3.715968862)n163:2.28942491)n162:0.4513959652,13415_8#44:24.62396801)n161:0.4569054934,((13415_8#41:13.9957557,(12837_5#46:5.641874963,14555_3#12:8.308540963)n185:3.520547735)n184:6.719082507,(12837_1#78:11.3715081,(17175_6#52:15.88305682,((((14412_1#41:7.624366358,(14555_3#95:4.423670917,14257_1#74:4.590337917)n192:3.034028441)n191:1.546724306,(12291_6#16:9.792841991,(15841_1#61:2.364929289,(((15841_1#11:0.3720821669,15874_1#34:0.4554151669)n197:0.9121055763,(15874_1#78:1.47126736,15841_3#74:1.47126736)n198:1.646253383)n196:0.6505719939,(15874_1#76:1.268919101,(15841_1#68:0.4225863191,15841_1#83:0.7559203191)n200:0.8463327814)n199:0.3325066365)n195:0.7635035523)n194:4.427912702)n193:3.544914673)n190:1.636443659,(17150_4#36:9.241249277,(15995_1#22:2.433015566,15841_3#79:4.349682566)n202:5.891566711)n201:3.899618046)n189:1.178743991,13415_8#17:12.98627831)n188:1.563445505)n187:0.4884512838)n186:4.843330102)n183:4.199368297)n160:6.358202716)n159:3.966891103)n133:0.4144968128,19341_2#165:36.15379713)n132:2.399128754)n125:0.4710501805,((14673_4#81:24.7756933,(14673_4#86:15.7963377,14723_2#45:6.796337702)n205:8.979355595)n204:11.73582418,((17138_5#13:10.70500424,(16288_5#42:5.538033971,16288_6#14:5.121366971)n208:5.58363727)n207:28.89051324,((14566_5#90:23.80942796,((17870_7#182:12.1154374,(((15531_2#46:3.262221661,15378_4#95:3.262221661)n215:14.906801,(((((9789_4#56:3.563574763,15378_3#95:3.480240763)n220:0.4147349352,(15378_4#19:2.673743402,17870_7#60:8.090410402)n221:1.137899296)n219:2.130704443,(17870_8#119:7.880187384,9789_2#28:5.296853384)n222:0.4788267566)n218:2.80203614,(17870_8#101:6.698787801,(17794_7#77:11.92100848,17870_8#94:2.587674483)n224:1.527779318)n223:0.4622624799)n217:3.338069528,((14936_5#50:7.434394965,9789_2#75:8.351061965)n226:3.920381167,(((14936_5#59:7.0740272,((15378_2#9:0.9124809532,((9716_7#37:0.2238944501,15531_2#39:0.4738944501)n233:2.778561402,15531_2#93:3.169122852)n232:0.6600251013)n231:2.634739847,12290_2#34:0.2138878002)n230:0.6101394002)n229:2.397019631,(9789_2#9:3.852468825,14936_5#34:3.769135825)n234:0.701911006)n228:0.7804414097,15378_4#13:10.08482124)n227:0.7699548919)n225:1.061009676)n216:1.003236854)n214:3.290669339,15531_3#91:21.209692)n213:0.4057453983)n212:0.417868911,(9789_4#39:2.151822952,15378_3#7:2.068489952)n235:15.29815036)n211:5.776121645)n210:8.793882788,(16288_4#74:31.72478445,((16288_5#34:0.3090182053,16288_5#35:0.3090182053)n238:31.23751468,(16288_5#52:25.20415285,19084_7#61:25.45415285)n239:6.009047037)n237:0.5115845678)n236:4.79519329)n209:2.992206738)n206:2.749332994)n203:0.5124585923)n124:8.686742815,(16288_5#75:43.80949203,(16288_5#74:40.54542175,((20287_5#120:11.42816972,20287_5#123:11.51150272)n243:26.56598041,((17138_5#42:18.39145243,(16288_6#55:5.609334786,(16288_6#51:4.439117805,16288_4#66:4.105784805)n247:1.170216981)n246:12.69878465)n245:16.61702422,(((16288_3#11:16.29045882,(((16288_3#80:10.38988129,(16288_6#9:7.122266417,16288_6#29:7.122266417)n254:5.267614871)n253:5.343746029,(20925_3#51:17.4762953,((16288_7#14:3.439659241,16288_3#13:4.106326241)n257:5.915957453,(16288_3#12:8.797034384,((16288_5#11:11.46282666,((16288_4#77:5.555539379,(16288_5#20:1.450811633,16288_5#63:1.284144633)n263:4.271394746)n262:1.201680401,16288_3#33:4.42388678)n261:4.705606876)n260:2.974545921,((16288_7#20:4.527478057,16288_5#54:10.86081106)n265:1.912674893,16288_5#28:13.10681895)n264:1.580553628)n259:0.3596618065)n258:1.55858231)n256:0.3706786028)n255:1.00733202)n252:2.840879771,16288_4#46:18.90784109)n251:1.715951731)n250:4.973965453,20925_3#6:28.68109127)n249:2.036350279,(14723_2#64:12.27227278,(18090_1#108:4.472524372,(((14723_1#95:1.357116134,(14723_2#17:0.3222502178,14723_2#15:0.3222502178)n271:2.034865916)n270:1.202724499,(14723_2#59:2.669502703,(14723_2#63:1.309549671,(14723_2#57:0.3177774473,14723_2#65:3.317777447)n274:0.9917722232)n273:0.3599530325)n272:0.8903379298)n269:1.516230043,(14723_1#82:1.411919675,14723_2#10:3.411919675)n275:1.664151)n268:1.396453696)n267:6.799748412)n266:9.195168767)n248:5.457702102)n244:3.652339477)n242:2.13460562)n241:3.264070275)n240:7.734559858)n123:0.4787673643)n117:2.040423303)n116:14.42701521)n86:4.039490898)n27:7.899021619)n11:2.198277626)n1:66.07219005,((17870_8#126:17.36408503,(15378_4#37:0.3059704416,15378_4#32:0.3059704416)n4:18.64144758)n3:75.59376191,(14936_5#64:18.89411251,(14913_8#50:21.46028985,(9789_3#76:7.455014459,((15531_2#60:4.035172491,18456_1#66:3.785172491)n9:3.691598447,(18456_1#88:0.3212295767,17794_8#187:0.3212295767)n10:7.322208361)n8:4.978243522)n7:10.83860839)n6:6.433822655)n5:64.56373443)n2:54.40805802)Root;
