# Supplementary material for: Robust analysis of prokaryotic pangenome gene gain and loss rates with Panstripe
Source: Genome Res. 2023 Jan;33(1):129–40. doi: 10.1101/gr.277340.122 (PMC9977150; doi:10.1101/gr.277340.122)
Supplement: Supplemental Material [file supp_gr.277340.122_Supplemental_Code_0.1.0.tar.gz.zip › panstripe-manuscript-0.1.0/data/spneumoniae/GPSC_OR.csv]

GPSC	logOR	lower	upper	carriage	disease	carriage_other	disease_other	pvalue	heterogeneity
13	0.8277	0.2624	2.611	46	32	1388	1049	0.75	0.1033
11	1.269	0.3247	4.956	18	13	1416	1068	0.73	0.1917
34	0.1676	0.06647	0.4225	50	5	1039	620	0.00015	1
14	1.106	0.7385	1.656	65	41	1024	584	0.62	1
90	0.4062	0.1361	1.213	17	4	1072	621	0.11	1
37	0.4969	0.2717	0.9088	48	14	1041	611	0.023	1
9	0.6252	0.3303	1.183	27	15	1407	1066	0.15	0.3215
56	7.086	1.992	25.21	3	12	1086	613	0.0025	1
21	0.3214	0.192	0.5379	92	18	997	607	1.6e-05	1
41	3.068	1.672	5.63	17	29	1072	596	0.00029	1
22	0.2914	0.1602	0.5298	74	13	1015	612	5.3e-05	1
38	1.022	0.4069	2.568	17	14	1417	1067	0.96	0.2399
52	0.2198	0.09333	0.5176	46	6	1043	619	0.00053	1
102	0.1011	0.01342	0.7612	17	1	1072	624	0.026	1
10	3.375	1.506	7.563	11	25	1423	1056	0.0031	0.2908
57	0.1353	0.02512	0.7285	14	1	1420	1080	0.02	0.5661
210	0.1576	0.008701	2.855	5	0	1084	625	0.21	1
54	1.017	0.3981	2.596	12	7	1077	618	0.97	1
160	0.8706	0.217	3.493	6	3	1083	622	0.84	1
17	1.674	1.132	2.475	56	52	1033	573	0.0098	1
5	0.8003	0.5364	1.194	72	41	1362	1040	0.28	0.7853
246	0.1332	0.007494	2.369	6	0	1083	625	0.17	1
133	0.1438	0.01866	1.109	12	1	1077	624	0.063	1
125	0.07497	0.00441	1.274	11	0	1078	625	0.073	1
25	0.4955	0.2514	0.9765	38	11	1051	614	0.042	1
159	0.1332	0.007494	2.369	6	0	1083	625	0.17	1
242	1.162	0.1937	6.974	3	2	1086	623	0.87	1
68	2.188	0.5852	8.176	4	5	1085	620	0.24	1
12	2.633	0.9618	7.209	5	17	340	439	0.06	1
77	1.31	0.4524	3.792	8	6	1081	619	0.62	1
48	0.6483	0.2994	1.404	24	9	1065	616	0.27	1
201	0.4347	0.04848	3.898	4	1	1085	624	0.46	1
93	0.6517	0.1723	2.466	8	3	1081	622	0.53	1
51	1.017	0.3981	2.596	12	7	1077	618	0.97	1
33	0.1434	0.05719	0.3593	58	5	1031	620	3.4e-05	1
169	1.162	0.1937	6.974	3	2	1086	623	0.87	1
67	7.941	1.71	36.87	2	9	1087	616	0.0082	1
81	0.1332	0.007494	2.369	6	0	1083	625	0.17	1
3	2.177	0.1632	29.04	33	56	1401	1025	0.56	1.3e-07
35	0.5175	0.1678	1.596	10	5	1424	1076	0.25	0.6696
1	2.311	1.322	4.039	43	97	1391	984	0.0033	0.1573
49	0.9758	0.3372	2.824	8	6	1426	1075	0.96	0.3681
8	14.28	3.272	62.31	2	16	1087	609	4e-04	1
45	0.1061	0.013	0.8666	7	1	338	455	0.036	1
4	1.317	0.8441	2.055	35	56	1399	1025	0.23	0.7198
2	28.81	10.42	79.66	4	60	1085	565	9.5e-11	1
126	0.08218	0.004808	1.405	10	0	1079	625	0.084	1
30	1.163	0.3268	4.136	6	4	1083	621	0.82	1
70	7.047	1.492	33.29	2	8	1087	617	0.014	1
24	2.9	0.1265	66.52	5	10	1429	1071	0.51	0.04385
61	0.5204	0.1427	1.898	10	3	1079	622	0.32	1
18	2.356	0.09103	60.95	7	17	1427	1064	0.61	0.001647
26	48.03	2.85	809.3	0	13	1089	612	0.0072	1
79	2.188	0.5852	8.176	4	5	1085	620	0.24	1
32	5.59	1.625	19.23	3	17	1431	1064	0.0063	0.8069
40	0.1154	0.006578	2.024	7	0	1082	625	0.14	1
179	0.1332	0.007494	2.369	6	0	1083	625	0.17	1
7	0.2156	0.06062	0.7668	39	8	1395	1073	0.018	0.1469
43	0.1923	0.02431	1.521	9	1	1080	624	0.12	1
114	0.7455	0.1921	2.893	7	3	1082	622	0.67	1
46	2.621	0.4368	15.73	2	3	1087	622	0.29	1
36	1.086	0.02307	51.11	22	10	1412	1071	0.97	0.001099
19	1.141	0.5718	2.278	14	21	331	435	0.71	1
6	1.417	0.5592	3.59	7	13	338	443	0.46	1
16	4.587	0.5496	38.28	1	6	344	450	0.16	1
59	0.2288	0.09037	0.5792	19	6	326	450	0.0019	1
15	7.116	3.506	14.44	9	73	336	383	5.5e-08	1
119	0.5022	0.08346	3.022	3	2	342	454	0.45	1
97	3.453	0.7413	16.08	2	9	343	447	0.11	1
132	0.3304	0.1009	1.082	9	4	336	452	0.067	1
27	2.547	1.139	5.698	8	26	337	430	0.023	1
135	0.9451	0.2519	3.546	4	5	341	451	0.93	1
29	0.1874	0.02085	1.684	4	1	341	455	0.13	1
89	0.2456	0.07851	0.7682	12	4	333	452	0.016	1
31	11.53	0.6562	202.6	0	7	345	449	0.095	1
111	0.1222	0.02718	0.5499	12	2	333	454	0.0062	1
50	3.814	0.4435	32.79	1	5	344	451	0.22	1
39	1.136	0.1887	6.835	2	3	343	453	0.89	1
