# Supplementary material for: Robust analysis of prokaryotic pangenome gene gain and loss rates with Panstripe
Source: Genome Res. 2023 Jan;33(1):129–40. doi: 10.1101/gr.277340.122 (PMC9977150; doi:10.1101/gr.277340.122)
Supplement: Supplemental Material [file supp_gr.277340.122_Supplemental_Code_0.1.0.tar.gz.zip › panstripe-manuscript-0.1.0/mtb_example.Rmd]

---
title: "Closed pangeome with errors (Mtb)"
vignette: >
  %\VignetteIndexEntry{Introduction}
  %\VignetteEncoding{UTF-8}
  %\VignetteEngine{knitr::rmarkdown}
editor_options: 
  chunk_output_type: console
---

```{r global_options, include=FALSE}
knitr::opts_chunk$set(fig.width=12, fig.height=7,
                      echo=TRUE, warning=FALSE, message=FALSE,
                      tidy=TRUE, collapse = TRUE, comment = "#>")
```

```{r setup}
library(panstripe)
library(tidyverse)
library(data.table)
library(ape)
library(ggthemes)
```

```{r}
pa <- fread("./data/mtb/Mtb_panaroo_gene_presence_absence.csv") %>% as_tibble()
tree <- ape::read.tree("./data/mtb/Mtb_alignment.fasta.treefile")
tree$tip.label <- colnames(pa)[15:(15+length(tree$tip.label)-1)]
pa <- t(data.matrix(pa[,15:(15+length(tree$tip.label)-1)]!=''))*1
```

```{r}
rpa <- fread("./data/mtb/Mtb_roary_gene_presence_absence.csv") %>% as_tibble()
rpa <- t(data.matrix(rpa[,15:ncol(rpa)]!=''))
rpa <- rpa[rownames(rpa) %in% rownames(pa),]
```

```{r}
pp <- plot_acc(list(roary=rpa, panaroo=pa)) 

pp +
  theme_clean(base_size = 20) +
  theme(plot.background = element_blank(),
        legend.background = element_blank(),
        axis.title.x=element_blank()) 
ggsave("./figures/mtb_accumulation_curve_panaroo_roary.png", width = 10, height = 7)
ggsave("./figures/mtb_accumulation_curve_panaroo_roary.pdf", width = 10, height = 7)
```

```{r}
res_panaroo <- panstripe(pa, tree)
res_roary <- panstripe(rpa, tree)
```

```{r}
plot_pangenome_fits(list(panaroo=res_panaroo, roary=res_roary), include_data = TRUE) +
  theme_clean(base_size = 20) +
  theme(plot.background = element_blank(),
        legend.background = element_blank(),
        axis.title.x=element_blank())

ggsave("./figures/mtb_panstripe_panaroo_roary.png", width = 10, height = 7)
ggsave("./figures/mtb_panstripe_panaroo_roary.pdf", width = 10, height = 7)
```

```{r}
res_panaroo$summary
res_roary$summary
```

```{r}
comp <- compare_pangenomes(res_panaroo, res_roary)
knitr::kable(comp$summary)
```
