# Supplementary material for: Robust analysis of prokaryotic pangenome gene gain and loss rates with Panstripe
Source: Genome Res. 2023 Jan;33(1):129–40. doi: 10.1101/gr.277340.122 (PMC9977150; doi:10.1101/gr.277340.122)
Supplement: Supplemental Material [file supp_gr.277340.122_Supplemental_Code_0.1.0.tar.gz.zip › panstripe-manuscript-0.1.0/simulated_gain_loss_rates.Rmd]

---
title: "Method verification - simulated gene gain/loss rates"
vignette: >
  %\VignetteIndexEntry{Introduction}
  %\VignetteEncoding{UTF-8}
  %\VignetteEngine{knitr::rmarkdown}
editor_options: 
  chunk_output_type: console
---

```{r global_options, include=FALSE}
knitr::opts_chunk$set(fig.width=12, fig.height=7,
                      echo=TRUE, warning=FALSE, message=FALSE,
                      tidy=TRUE, collapse = TRUE, comment = "#>")
```

```{r setup}
library(panstripe)
library(tidyverse)
library(data.table)
library(ggthemes)
library(lemon)
library(ape)
```

Here, we considered the ability of the panstripe approach to distinguish different rates of gene gain and loss subject to different error rates.

### Variable gain/loss rate

```{r}
set.seed(123)

error_rates <- c(1, 2, 5, 10)
names(error_rates) <- as.character(error_rates)
gl_rates <- c(1e-4, 5e-4, 1e-3, 1e-2)
nreps <- 5

params <- expand.grid(error_rates, gl_rates, 1:nreps) %>% as_tibble()
colnames(params) <- c('error rate', 'gain loss rate', 'replicate')

params$sim <- map2(params$`error rate`, params$`gain loss rate`, ~{
  simulate_pan(rate = .y, 
               mean_trans_size = 3, 
               fn_error_rate = .x,
               fp_error_rate = .x, 
               ngenomes = 100)
})
```

### Ability to distinguish gain/loss rates

```{r}
rates_to_compare <- c(1e-4, 1e-3)
params$fit <- map(params$sim, ~{
  panstripe(.x$pa, .x$tree, nboot = 0, quiet = TRUE)
})

comparisons_res <- map_dfr(split(params, paste(params$replicate,params$`error rate`)), function(rep) {
  map_dfr(rates_to_compare, function(r1){
    fit1 <- rep$fit[[which(rep$`gain loss rate`==r1)]]
    map_dfr(rep$`gain loss rate`, function(r2){
      compare_pangenomes(fit1, rep$fit[[which(rep$`gain loss rate`==r2)]], nboot=0)$summary %>%
        add_column(error_rate=unique(rep$`error rate`)) %>%
        add_column(`gain loss rate A`=r1) %>%
        add_column(`gain loss rate B`=r2) %>%
        add_column(replicate=unique(rep$replicate))
    })
  })
})
```

```{r}
pdf <- comparisons_res %>% filter(term=='core')
pdf$`gain loss rate B` <- factor(format(pdf$`gain loss rate B`, digits = 3, scientific=TRUE), 
                                 levels = format(sort(unique(pdf$`gain loss rate B`)), digits = 3, scientific=TRUE))
pdf$`gain loss rate A` <- format(pdf$`gain loss rate A`, digits = 3, scientific=TRUE)
pdf$error_rate <- factor(paste("Error rate", pdf$error_rate), levels = paste("Error rate", sort(unique(pdf$error_rate))))

ggplot(pdf, aes(x=`gain loss rate B`, y=-log10(p.value))) +
  geom_jitter(height = 0, width = 0.1) +
  geom_hline(yintercept=-log10(0.05), col='red') +
  lemon::facet_rep_grid(`gain loss rate A` ~ error_rate) +
  theme_clean(base_size = 16) +
  theme(plot.background = element_blank(),
        legend.background = element_blank()) +
  theme(panel.border=element_blank(), axis.line=element_line()) +
  # theme(axis.text.x = element_text(angle = 45, hjust=1)) +
  scale_y_sqrt() +
  xlab("symmetric gene gain/loss rate") +
  ylab("-log10(p-value)")

ggsave("./figures/gl_rate_comparison.png", width = 10, height = 7)
ggsave("./figures/gl_rate_comparison.pdf", width = 10, height = 7)
```

### Ability to distinguish error rates

```{r}
rates_to_compare <- c(1, 5)

comparisons_err_res <- map_dfr(split(params, paste(params$replicate,params$`gain loss rate`)), function(rep) {
  map_dfr(rates_to_compare, function(r1){
    fit1 <- rep$fit[[which(rep$`error rate`==r1)]]
    map_dfr(rep$`error rate`, function(r2){
      compare_pangenomes(fit1, rep$fit[[which(rep$`error rate`==r2)]], nboot=0)$summary %>%
        add_column(`gain loss rate`=unique(rep$`gain loss rate`)) %>%
        add_column(`error rate A`=r1) %>%
        add_column(`error rate B`=r2) %>%
        add_column(replicate=unique(rep$replicate))
    })
  })
})
```

```{r}
pdf <- comparisons_err_res %>%
  filter(term=='istip')

pdf$`gain loss rate` <- factor(format(pdf$`gain loss rate`, digits = 3, scientific=TRUE), 
                                 levels = format(sort(unique(pdf$`gain loss rate`)), digits = 3, scientific=TRUE))
pdf$`error rate A` <- factor(paste("Error rate", pdf$`error rate A`), levels = paste("Error rate", sort(unique(pdf$`error rate A`))))
pdf$`error rate B` <- factor(pdf$`error rate B`, levels = sort(unique(pdf$`error rate B`)))

ggplot(pdf, aes(x=`error rate B`, y=-log10(p.value))) +
  geom_point() +
  geom_hline(yintercept=-log10(0.05), col='red') +
  lemon::facet_rep_grid(`error rate A` ~ `gain loss rate`) +
  theme_clean(base_size = 20) +
  theme(plot.background = element_blank(),
        legend.background = element_blank()) +
  theme(panel.border=element_blank(), axis.line=element_line()) +
  scale_y_sqrt() +
  xlab("error rate") +
  ylab("-log10(p-value)")

ggsave("./figures/error_rate_comparison.png", width = 10, height = 7)
ggsave("./figures/error_rate_comparison.pdf", width = 10, height = 7)
```

### Ability to distinguish the rate versus size of gene gain/loss events

```{r}
recomb_size <- c(2, 3, 4, 5)
gl_rates <- c(1e-3, 1e-2)
nreps <- 5

params <- expand.grid(recomb_size, gl_rates, 1:nreps) %>% as_tibble()
colnames(params) <- c('recomb size', 'gain loss rate', 'replicate')

params$sim <- map2(params$`recomb size`, params$`gain loss rate`, ~{
  simulate_pan(rate = .y, 
               mean_trans_size = .x, 
               fn_error_rate = 2,
               fp_error_rate = 2, 
               ngenomes = 200)
})
```


```{r}
params$fit <- map(params$sim, ~{
  panstripe(.x$pa, .x$tree, nboot = 0)
})

rates_to_compare <- c(2)

comparisons_recomb <- map_dfr(split(params, paste(params$replicate,params$`gain loss rate`)), function(rep) {
  map_dfr(rates_to_compare, function(r1){
    fit1 <- rep$fit[[which(rep$`recomb size`==r1)]]
    map_dfr(rep$`recomb size`, function(r2){
      compare_pangenomes(fit1, rep$fit[[which(rep$`recomb size`==r2)]], nboot=0)$summary %>%
        add_column(`gain loss rate`=unique(rep$`gain loss rate`)) %>%
        add_column(`recomb size A`=r1) %>%
        add_column(`recomb size B`=r2) %>%
        add_column(replicate=unique(rep$replicate))
    })
  })
})


pdf <- comparisons_recomb %>%
  filter(term=='dispersion model')

pdf$`gain loss rate` <- factor(format(pdf$`gain loss rate`, digits = 3, scientific=TRUE), 
                                 levels = format(sort(unique(pdf$`gain loss rate`)), digits = 3, scientific=TRUE))
pdf$`recomb size A` <- factor(paste("Recombination size", pdf$`recomb size A`), levels = paste("Recombination size", sort(unique(pdf$`recomb size A`))))
pdf$`recomb size B` <- factor(pdf$`recomb size B`, levels = sort(unique(pdf$`recomb size B`)))

ggplot(pdf, aes(x=`recomb size B`, y=-log10(p.value))) +
  geom_point() +
  geom_hline(yintercept=-log10(0.05), col='red') +
  lemon::facet_rep_grid(`recomb size A` ~ `gain loss rate`) +
  theme_clean(base_size = 20) +
  theme(plot.background = element_blank(),
        legend.background = element_blank()) +
  theme(panel.border=element_blank(), axis.line=element_line()) +
  scale_y_sqrt() +
  xlab("recombination size") +
  ylab("-log10(p-value)")

ggsave("./figures/recombination_size_comparison.png", width = 15, height = 7)
ggsave("./figures/recombination_size_comparison.pdf", width = 15, height = 7)
```

## Compare impact of changing gain/loss rate on size estiamtes

```{r}
recomb_size <- c(2, 3, 4, 5)
gl_rates <- c(1e-4, 5e-4, 1e-3, 5e-3, 1e-2)
nreps <- 5

params <- expand.grid(recomb_size, gl_rates, 1:nreps) %>% as_tibble()
colnames(params) <- c('recomb size', 'gain loss rate', 'replicate')

params$sim <- map2(params$`recomb size`, params$`gain loss rate`, ~{
  simulate_pan(rate = .y, 
               mean_trans_size = .x, 
               fn_error_rate = 2,
               fp_error_rate = 2, 
               ngenomes = 200)
})
```


```{r}
params$fit <- map(params$sim, ~{
  panstripe(.x$pa, .x$tree, nboot = 0)
})

rates_to_compare <- c(1e-3, 1e-2)

comparisons_recomb_same <- map_dfr(split(params, paste(params$replicate,params$`recomb size`)), function(rep) {
  map_dfr(rates_to_compare, function(r1){
    fit1 <- rep$fit[[which(rep$`gain loss rate`==r1)]]
    map_dfr(unique(rep$`gain loss rate`)[unique(rep$`gain loss rate`)!=r1], function(r2){
      compare_pangenomes(fit1, rep$fit[[which(rep$`gain loss rate`==r2)]], nboot=0)$summary %>%
        add_column(`recomb size`=unique(rep$`recomb size`)) %>%
        add_column(`gain loss rate A`=r1) %>%
        add_column(`gain loss rate B`=r2) %>%
        add_column(replicate=unique(rep$replicate))
    })
  })
})

pdf <- comparisons_recomb_same %>%
  filter(term=='dispersion model')

pdf$`gain loss rate A` <- factor(format(pdf$`gain loss rate A`, digits = 3, scientific=TRUE), 
                                 levels = format(sort(unique(pdf$`gain loss rate A`)), digits = 3, scientific=TRUE))
pdf$`gain loss rate B` <- factor(format(pdf$`gain loss rate B`, digits = 3, scientific=TRUE), 
                                 levels = format(sort(unique(pdf$`gain loss rate B`)), digits = 3, scientific=TRUE))
pdf$`recomb size` <- factor(paste('Recombination size', pdf$`recomb size`), levels = sort(paste('Recombination size', unique(pdf$`recomb size`))))


ggplot(pdf, aes(x=`gain loss rate B`, y=-log10(p.value))) +
  geom_point() +
  geom_hline(yintercept=-log10(0.05), col='red') +
  lemon::facet_rep_grid(`gain loss rate A` ~ `recomb size`) +
  theme_clean(base_size = 20) +
  theme(plot.background = element_blank(),
        legend.background = element_blank()) +
  theme(panel.border=element_blank(), axis.line=element_line()) +
  scale_y_sqrt() +
  xlab("Gene gain/loss rate") +
  ylab("-log10(p-value)")


ggsave("./figures/recombination_size_comparison_nochange.png", width = 15, height = 7)
ggsave("./figures/recombination_size_comparison_nochange.pdf", width = 15, height = 7)
```
