# Supplementary material for: Robust analysis of prokaryotic pangenome gene gain and loss rates with Panstripe
Source: Genome Res. 2023 Jan;33(1):129–40. doi: 10.1101/gr.277340.122 (PMC9977150; doi:10.1101/gr.277340.122)
Supplement: Supplemental Material [file supp_gr.277340.122_Supplemental_Code_0.1.0.tar.gz.zip › panstripe-manuscript-0.1.0/spneumo.Rmd]

---
title: "S. pneumoniae"
vignette: >
  %\VignetteIndexEntry{Introduction}
  %\VignetteEncoding{UTF-8}
  %\VignetteEngine{knitr::rmarkdown}
editor_options: 
  chunk_output_type: console
---

```{r global_options, include=FALSE}
knitr::opts_chunk$set(fig.width=12, fig.height=7,
                      echo=TRUE, warning=FALSE, message=FALSE,
                      tidy=TRUE, collapse = TRUE, comment = "#>")
```

```{r setup}
library(panstripe)
library(tidyverse)
library(data.table)
library(ape)
library(ggthemes)
library(ggtree)
library(ggtreeExtra)
```

## Load data

```{r}
rtab_files <- Sys.glob("./data/spneumoniae/*.Rtab")
pas <- map(rtab_files, read_rtab)
names(pas) <- gsub('_strict.*', '', gsub('.*/', '', rtab_files))

tree_files <- Sys.glob("./data/spneumoniae/*.tre")
trees <- map(tree_files, read.tree)
names(trees) <- gsub('_BD.*', '', gsub('.*GPSC', '', tree_files))
trees <- trees[names(pas)]

or_data <- fread("./data/spneumoniae/GPSC_OR.csv") %>% as_tibble()
```

## Plot trees

```{r}
patchwork::wrap_plots(imap(trees, ~ ggtree(.x)+ ggtree::theme_tree2() + ggtitle(paste('GPSC',.y))))
```

## Run panstripe

```{r}
fits <- map2(pas, trees, ~ panstripe(.x, .y, quiet = FALSE, nboot=0))
saveRDS(fits, file = "./data/spneumo_fits.RDS")
```

## Plot results


```{r}
or_data$invasive <- (or_data$pvalue<0.05) & (log(or_data$logOR)>0)
or_data$GPSC <- as.character(or_data$GPSC)
lineage_size <- map_dbl(fits, ~ nrow(.x$pa))
or_data_subset <- or_data[or_data$GPSC %in% names(lineage_size)[lineage_size>=0],]
# or_data_subset <- or_data_subset[or_data_subset$pvalue<0.1,]
fit_subset <- fits[names(fits) %in% or_data_subset$GPSC]
comp <- compare_pangenome_covariates(fit_subset, or_data_subset, keep = 'invasive', nboot = 100)
comp$summary
```

```{r}
pdf <- comp$model$model %>% as_tibble()
pdf$invasive <- ifelse(pdf$invasive, 'Invasive', 'Not invasive')

ggplot(pdf %>% filter(istip), aes(x=invasive, y=acc, col=invasive)) + 
  ggbeeswarm::geom_quasirandom(alpha=0.2, width = 0.2) +
  geom_boxplot(outlier.colour = NA, fill=NA, col='#4d4d4d') +
  scale_colour_manual(values = c('#e41a1c', '#377eb8')) +
  theme_clean(base_size = 20) +
  theme(plot.background = element_blank(),
        legend.background = element_blank(),
        legend.position = 'none') +
  theme(panel.border=element_blank(), axis.line=element_line()) +
  ylab('accessory gene gain/loss events at tip') +
  xlab('')

ggsave("./figures/pneumo_tip_acc_count_histogram.pdf", width = 10, height = 7)
ggsave("./figures/pneumo_tip_acc_count_histogram.png", width = 10, height = 7)


pdf <- tibble(core_estimate=map_dbl(fit_subset, ~ .x$summary$estimate[.x$summary$term=='core']),
              invasive=ifelse(or_data_subset$invasive[match(names(fit_subset), or_data_subset$GPSC)], 'Invasive', 'Not Invasive'))

ggplot(pdf, aes(x=invasive, y=core_estimate, colour=invasive)) + 
  geom_boxplot(outlier.color = NA, fill=NA) +
  ggbeeswarm::geom_quasirandom(width = 0.2, size=2) +
  scale_colour_manual(values = c('#e41a1c', '#377eb8')) +
  theme_clean(base_size = 20) +
  theme(plot.background = element_blank(),
        legend.background = element_blank(),
        legend.position = 'none') +
  theme(panel.border=element_blank(), axis.line=element_line()) +
  ylab('Estimated core coefficient') +
  xlab('')

ggsave("./figures/pneumo_core_estimate_boxplot.pdf", width = 10, height = 7)
ggsave("./figures/pneumo_core_estimate_boxplot.png", width = 10, height = 7)
```


```{r}
dist_df <- imap_dfr(trees, ~{
  d <- cophenetic.phylo(.x)
  d[lower.tri(d, diag = TRUE)] <- NA
  d <- matrixStats::colMins(d, na.rm = TRUE)
  tibble(
    GPSC=.y,
    distance=d
  )
})

dist_df <- dist_df[dist_df$GPSC %in% or_data_subset$GPSC,]
dist_df$invasive <- or_data_subset$invasive[match(dist_df$GPSC,or_data_subset$GPSC)]
dist_df$invasive <- ifelse(dist_df$invasive, 'Invasive', 'Not invasive')

ggplot(dist_df %>% filter(distance<50), aes(x=distance, fill=invasive)) +
  geom_histogram() +
  facet_wrap(~invasive, ncol = 1, scales = 'free_y') +
  scale_fill_manual(values = c('#e41a1c', '#377eb8')) +
  theme_clean(base_size = 20) +
  theme(plot.background = element_blank(),
        legend.background = element_blank(),
        legend.position = 'none') +
  theme(panel.border=element_blank(), axis.line=element_line()) +
  xlab('distance to nearest neighbour in phylogeny (years)')

ggsave("./figures/GPSC_nn_histogram.pdf", width = 12, height = 7)
ggsave("./figures/GPSC_nn_histogram.png", width = 12, height = 7)
```


```{r}
trees_sig <- trees[names(trees) %in% or_data_subset$GPSC]

ggs <- imap(trees_sig, ~{
  colour <- ifelse(.y %in% or_data_subset$GPSC[or_data_subset$invasive], '#e41a1c', '#377eb8')
  gg <- ggtree(.x, col=colour) + 
    ggtree::theme_tree2() +
    xlim_tree(xlim = 500) +
    ggtitle(paste('GPSC', .y))
  return(gg)
})

patchwork::wrap_plots(ggs)
ggsave("./figures/GPSC_phylogenies_sigOR.pdf", width = 12, height = 10)
ggsave("./figures/GPSC_phylogenies_sigOR.png", width = 12, height = 10)
```
